# Supplementary material for: Statistical models discriminating between complex samples measured with microfluidic receptor-cell arrays
Source: PLoS One. 2019 Apr 8;14(4):e0214878. doi: 10.1371/journal.pone.0214878 (PMC6453450; doi:10.1371/journal.pone.0214878)
Supplement: S1 Code — (R) [file pone.0214878.s002.R]

## ----loadLibsFromCRAN--------------------------------
require(ChemometricsWithR)
require(xtable)
require(latticeExtra)
require(grid)
require(gridExtra)
require(reshape2)
require(RColorBrewer)
require(nlme)
require(emmeans)

## ----FunctionDefinitions--------------------------------------
fitCIs <- function(DF,
                   ReferenceType = NULL,
                   ReferenceSpotMix = NULL,
                   sbst = levels(DF$PeakType)) {
  logTransform <- TRUE
  response <- "IRatio"
  mthd <- "hom"

  ODtab <- table(DF[DF$PeakType %in% sbst, c("PeakType", "PeakNumber")])
  ODdf <- sum(apply(ODtab, 1, function(x) sum(x > 0)))
  orderDependent <- ODdf - length(sbst) > 1

  ## even if convergence is not achieved, please return something...
  ctrl <- lmeControl(returnObject=TRUE)

  DF$PeakType <- factor(DF$PeakType)
  if (nlevels(DF$PeakType) < 2)
    stop("Impossible to fit a model with only one type of peaks")
  DF <- DF[DF$PeakType %in% sbst,]

  if (!is.null(ReferenceType)) {
    if (!(ReferenceType %in% sbst))
      stop("Reference level for peakType not found in data")
  
    DF$PeakType <- relevel(factor(DF$PeakType), ReferenceType)
  }

  DF$SpotMixName <- factor(DF$SpotMixName)
  if (nlevels(DF$SpotMixName) < 2)
    stop("Impossible to fit a model with only one type of spots")
  if (!is.null(ReferenceSpotMix)) {
    DF$SpotMixName <- relevel(DF$SpotMixName, ReferenceSpotMix)
  }

  DF$SpotNumber <- factor(DF$SpotNumber)
  
  DF$Response <- DF[,response] # create a new column in DF
  ## for log models: check for zeros or negative values. Error if you
  ## find them.
  if (logTransform) {
    if (any(idx <- abs(DF$Response) < 1e-8 | DF$Response < 0, na.rm = TRUE))
      warning("Zero or negative response value in log-based model - are you usin
g the right variable?")
    DF <- DF[!idx,]
  }
  
  if (orderDependent) {
    DF$PeakNumber <- as.numeric(as.character(DF$PeakNumber))
  
    myFormula <- formula(paste(ifelse(logTransform,
                                      "log(Response)", "Response"),
                               "~ PeakType * SpotMixName + PeakNumber"))
  } else {
    myFormula <- formula(paste(ifelse(logTransform,
                                      "log(Response)", "Response"),
                               "~ PeakType * SpotMixName"))
  }
  
  lmemod <-
    try(lme(myFormula, random = ~ 1 | SpotNumber, data = DF, control = ctrl))
  ## sometimes the data do not allow to fit a model, especially with
  ## the more complicated ones: in such a case we will NA.
  if (class(lmemod) == "try-error")
    return(NA)
  
  ## the following is necessary because of a bug in emmeans: trying to
  ## get weights where there are none leads to an error. Adding this
  ## one line removes the reason for the switch statement in earlier versions
  lmemod$call$weights <- NULL

  recmod <- emmeans(lmemod, specs = c("PeakType", "SpotMixName"),
                    data = DF)

  ctrst <- "interaction"
  if (is.null(ReferenceType) & is.null(ReferenceSpotMix)) {
    ctrst <- "effect"
  } else {
    if (is.null(ReferenceType)) {
      ctrst <- "spotmix"
    } else {
      if (is.null(ReferenceSpotMix))
        ctrst <- "injection"
    }
  }

  cont.CIs <-
    switch(ctrst,
           effect = confint(recmod),
           spotmix =
             confint(contrast(recmod,
                              method = "trt.vs.ctrl",
                              by = "PeakType")),
           injection =
             confint(contrast(recmod,
                              method = "trt.vs.ctrl",
                              by = "SpotMixName")),
           confint(contrast(recmod,
                            interaction = c("trt.vs.ctrl",
                                            "trt.vs.ctrl"),
                            adjust = "dunnettx"))) # should be set explicitly!?
  cont.CIs <- data.frame(cont.CIs)

  if (is.null(ReferenceType) & is.null(ReferenceSpotMix)) {
    colnames(cont.CIs)[colnames(cont.CIs) == "emmean"] <- "estimate"
  }
  
  if (logTransform) {
    cont.CIs[,c("estimate", "lower.CL", "upper.CL")] <-
      exp(cont.CIs[,c("estimate", "lower.CL", "upper.CL")])

    idx <- grep("trt.vs.ctrl|contrast", colnames(cont.CIs))
    if (length(idx) > 0) {
      ## Addition Apr 23, 2018: there may be minus signs in the names
      ## of the spotmixes! Add check.
      for (ii in idx)
        levels(cont.CIs[,ii]) <- gsub(" - ", " / ", levels(cont.CIs[,ii]))
    } 
  }

  ## add PeakType and SpotMixName columns - always return factors
  if (!is.null(ReferenceType)) {
    if (!is.null(ReferenceSpotMix)) { ## 2 ref levels, "..._trt.vs.ctrl"
      cont.CIs$PeakType <-
        factor(substr(as.character(cont.CIs$PeakType_trt.vs.ctrl),
                      1,
                      nchar(as.character(cont.CIs$PeakType_trt.vs.ctrl)) -
                      3 - nchar(ReferenceType)))
      cont.CIs$SpotMixName <-
        factor(substr(as.character(cont.CIs$SpotMixName_trt.vs.ctrl),
                      1,
                      nchar(as.character(cont.CIs$SpotMixName_trt.vs.ctrl)) -
                      3 - nchar(ReferenceSpotMix)))
    } else { ## 1 ref level, "contrast"
      cont.CIs$PeakType <-
        factor(substr(as.character(cont.CIs$contrast),
                      1,
                      nchar(as.character(cont.CIs$contrast)) -
                      3 - nchar(ReferenceType)))
      
    }
  } else {
    if (!is.null(ReferenceSpotMix)) { ## 1 ref levels, "contrast"
      cont.CIs$SpotMixName <-
        factor(substr(as.character(cont.CIs$contrast),
                      1,
                      nchar(as.character(cont.CIs$contrast)) -
                      3 - nchar(ReferenceSpotMix)))
    }
  }
  
  cont.CIs
}


## ----------PreprocessingFunctions----------------------
kickOutSpots <- function(myset, AtLeast = 16) {
  spts <- unique(myset$slide$SpotNumber[myset$slide$Pixels >= AtLeast])
  myset$slide <- myset$slide[myset$slide$SpotNumber %in% spts,]
  myset$peaks <- myset$peaks[myset$peaks$SpotNumber %in% spts,]
  
  myset$peaks$SpotNumber <- factor(myset$peaks$SpotNumber)
  myset$slide$SpotNumber <- factor(myset$slide$SpotNumber)
  
  myset
}

kickOutSpotmixes <- function(myset, AtLeast = 5) {
  myset.tab <- table(myset$peaks$SpotMixName)
  myset.receptors <- 
    names(myset.tab[myset.tab >= AtLeast*nlevels(myset$peaks$PeakNumber)])
  myset$peaks <- myset$peaks[myset$peaks$SpotMixName %in% myset.receptors,]
  ## remove unused levels
  myset$peaks$SpotMixName <- factor(myset$peaks$SpotMixName) 
  myset
}

prepanel.ci <- function(x, y, lx, ux, subscripts, standard = 0, ...) {
  x <- as.numeric(x)
  lx <- as.numeric(lx[subscripts])
  ux <- as.numeric(ux[subscripts])
  list(xlim = range(standard, x, ux, lx, finite = TRUE))
}

panel.ci <- function(x, y, lx, ux, subscripts, pch = 16, 
                     standard = 0, truth = NULL, ...) {
  if (length(subscripts) > 0) {
    lx <- lx[subscripts]
    ux <- ux[subscripts]
    
    mycols <- 2 - (standard > lx & standard < ux)
    panel.dotplot(x, y, pch = pch, col = mycols, ...)
    if (!is.null(standard))
      panel.abline(v = standard, col = "grey", lty = 2)
    if (!is.null(truth))
      panel.abline(v = unique(truth[subscripts]), col = "blue", lty = 3)
    panel.arrows(lx, y, ux, y, col = mycols,
                 length = 0.25, unit = "native",
                 angle = 90, code = 3, lwd = 2)
  }
}

prepanel.ci2 <- function(x, y, lx, ux, ly, uy, subscripts, standard = 0, ...) {
  x <- as.numeric(x)
  lx <- as.numeric(lx[subscripts])
  ux <- as.numeric(ux[subscripts])
  y <- as.numeric(y)
  ly <- as.numeric(ly[subscripts])
  uy <- as.numeric(uy[subscripts])
  list(xlim = range(standard, x, ux, lx, finite = TRUE),
       ylim = range(standard, y, uy, ly, finite = TRUE))
}

panel.ci2 <- function(x, y, lx, ux, ly, uy, subscripts, pch = 16, 
                      standard = 0, ...) {
  if (length(subscripts) > 0) {
    lx <- lx[subscripts]
    ux <- ux[subscripts]
    ly <- ly[subscripts]
    uy <- uy[subscripts]
    
    panel.abline(0, 1, col = "grey", lty = 2)
    panel.arrows(lx, y, ux, y, 
                 length = 0.0025, unit = "native",
                 angle = 90, code = 3, lwd = 2)
    panel.arrows(x, ly, x, uy, 
                 length = 0.0025, unit = "native",
                 angle = 90, code = 3, lwd = 2)
    panel.xyplot(x, y, pch = pch, cex = 1.5, ...)
    
    grid.text(.05, .95, label = paste("r =", round(cor(x, y), 2)), hjust = 0)
  }
}

## ----loadExperiments------------------------------------------
expA <- read.csv("ExperimentA.csv")
expB <- read.csv("ExperimentB.csv")

## define order of receptors 
Receptors <- c("R1", "R3", "R4 SLN", "R4 FVS", "R5", "R7", "R8",
               "R9", "R10", "R13", "R14", "R16", "R19", "R20",
               "R30", "R31", "R38 PAV", "R38 AVI", "R39A", "R 39T",
               "R40", "R41", "R42", "R43", "R46L", "R50", "R60",
               "Mock", "YC-")
expA$SpotMixName <- factor(expA$SpotMixName, levels = Receptors)
QClevels <- 
  as.numeric(sapply(strsplit(levels(expA$PeakType)[-(1:2)], " "), 
                    "[[", 2))
levels(expA$PeakType)[-(1:2)] <- paste("QC", 2^(QClevels-1))

expB$SpotMixName <- factor(expB$SpotMixName, levels = Receptors)

## ----subsetAB-------------------------------------------------
setA1 <- expA[expA$Experiment == "A1",]
setA1$PeakType <- factor(setA1$PeakType) ## one level is missing
setA2 <- expA[expA$Experiment == "A2",]
setA3 <- expA[expA$Experiment == "A3",]

setB1 <- expB[expB$Experiment == "B1",]
setB2 <- expB[expB$Experiment == "B2",]
setB3 <- expB[expB$Experiment == "B3",]

## ----injectionTable---------------------------
Ainjections <- c("Blank", paste("QC", 2^(8:0)), "ATP 2uM")
Binjections <- c("Blank", "QC", "ATP 2uM", "ATP 2uM+QC", "ATP 2uM", 
                 "ATP 2uM+QC", "ATP 2uM", "ATP 2uM+QC", "ATP 2uM", "QC")
huhn <- cbind("Injection" = 1:11,
              "Experiment (A)" = Ainjections,
              "Experiment (B)" = c(Binjections, ""))

xtab <- 
  xtable(huhn, align = "lccc", label = "tab:experiments",
         caption = "{\\bf Injections for experiments A and B.}
The numbers after ``QC'' in Experiment (A) 
indicate the dilution factors: samples have been injected in 
order of increasing concentration.") 
hline <- c(-1,0,nrow(xtab))
htype <- c("\\hline ", "\\thickhline ", "\\hline ")

print(xtab, add.to.row = list(pos = as.list(hline), command = htype),
      include.rownames = FALSE,
      hline.after = NULL, caption.placement = "top", table.placement = "tb")

## ----doPCAs---------------------------------------------------
XA1 <- dcast(setA1, PeakNumber ~ SpotNumber, value.var = "IRatio")[,-1]
XA1.PCA <- PCA(scale(XA1, scale = FALSE))
XA2 <- dcast(setA2, PeakNumber ~ SpotNumber, value.var = "IRatio")[,-1]
XA2.PCA <- PCA(scale(XA2, scale = FALSE))
XA3 <- dcast(setA3, PeakNumber ~ SpotNumber, value.var = "IRatio")[,-1]
XA3.PCA <- PCA(scale(XA3, scale = FALSE))

XB1 <- dcast(setB1, PeakNumber ~ SpotNumber, value.var = "IRatio")[,-1]
XB1.PCA <- PCA(scale(XB1, scale = FALSE))
XB2 <- dcast(setB2, PeakNumber ~ SpotNumber, value.var = "IRatio")[,-1]
XB2.PCA <- PCA(scale(XB2, scale = FALSE))
XB3 <- dcast(setB3, PeakNumber ~ SpotNumber, value.var = "IRatio")[,-1]
XB3.PCA <- PCA(scale(XB3, scale = FALSE))

## ----fitMModels-----------------------------------------------
MMA1 <- fitCIs(setA1)
MMA1c <- fitCIs(setA1, ReferenceType = "Blank")
MMA1cc <- fitCIs(setA1, ReferenceType = "Blank", 
                 ReferenceSpotMix = "Mock")
MMA2 <- fitCIs(setA2)
MMA2c <- fitCIs(setA2, ReferenceType = "Blank")
MMA2cc <- fitCIs(setA2, ReferenceType = "Blank", 
                 ReferenceSpotMix = "Mock")
MMA3 <- fitCIs(setA3)
MMA3c <- fitCIs(setA3, ReferenceType = "Blank")
MMA3cc <- fitCIs(setA3, ReferenceType = "Blank", 
                 ReferenceSpotMix = "Mock")

MMB1 <- fitCIs(setB1, sbst = levels(setB1$PeakType)[1:2])
MMB1c <- fitCIs(setB1, ReferenceType = "ATP 2uM", 
                sbst = levels(setB1$PeakType)[1:2])
MMB1cc <- fitCIs(setB1, ReferenceType = "ATP 2uM", 
                 ReferenceSpotMix = "Mock",
                 sbst = levels(setB1$PeakType)[1:2])
MMB2 <- fitCIs(setB2, sbst = levels(setB1$PeakType)[1:2])
MMB2c <- fitCIs(setB2, ReferenceType = "ATP 2uM", 
                sbst = levels(setB1$PeakType)[1:2])
MMB2cc <- fitCIs(setB3, ReferenceType = "ATP 2uM", 
                 ReferenceSpotMix = "Mock",
                 sbst = levels(setB2$PeakType)[1:2])
MMB3 <- fitCIs(setB3, sbst = levels(setB1$PeakType)[1:2])
MMB3c <- fitCIs(setB3, ReferenceType = "ATP 2uM", 
                sbst = levels(setB1$PeakType)[1:2])
MMB3cc <- fitCIs(setB3, ReferenceType = "ATP 2uM", 
                 ReferenceSpotMix = "Mock",
                 sbst = levels(setB3$PeakType)[1:2])

MMB1.0c <- fitCIs(setB1, sbst = levels(setB1$PeakType)[-(1:2)],
                  ReferenceType = "Blank")
MMB2.0c <- fitCIs(setB2, sbst = levels(setB2$PeakType)[-(1:2)],
                  ReferenceType = "Blank")
MMB3.0c <- fitCIs(setB3, sbst = levels(setB3$PeakType)[-(1:2)],
                  ReferenceType = "Blank")

## ----Fig2----
injcolsA <- c("white", brewer.pal(9, "Reds")[2:9], "blue")

par(mfrow = c(1,3))
scoreplot(XA1.PCA, pch = 21, bg = injcolsA[-7], main = "A1")
text(scores(XA1.PCA, 2), labels = Ainjections[-7],
     pos = c(rep(4, 9), 2))
scoreplot(XA2.PCA, pch = 21, bg = injcolsA, main = "A2")
text(scores(XA2.PCA, 2), labels = Ainjections,
     pos = c(rep(4, 10), 2))
scoreplot(XA3.PCA, pch = 21, bg = injcolsA, main = "A3")
text(scores(XA3.PCA, 2), labels = Ainjections,
     pos = c(rep(4, 10), 2))

## ----countSignifs--------------------------------------------
fullSet <- rbind(cbind(MMA1c, Experiment = "A1"),
                 cbind(MMA2c, Experiment = "A2"),
                 cbind(MMA3c, Experiment = "A3"))
fullSet <- fullSet[grep("QC", fullSet$PeakType),]
fullSet$PeakType <- factor(fullSet$PeakType, levels = paste("QC", 2^(8:0)))

signifs <- fullSet$upper.CL < 1 | fullSet$lower.CL > 1
signifTab <- table(fullSet[signifs, c("Experiment", "SpotMixName")])

fullSetcc <- rbind(cbind(MMA1cc, Experiment = "A1"),
                   cbind(MMA2cc, Experiment = "A2"),
                   cbind(MMA3cc, Experiment = "A3"))
fullSetcc <- fullSetcc[grep("QC", fullSetcc$PeakType),]
fullSetcc$PeakType <- factor(fullSetcc$PeakType, levels = paste("QC", 2^(8:0)))

## ----jointA---------------------------------------------------
expA$PeakType <- relevel(expA$PeakType, "Blank")
MMA.mod <- lme(log(IRatio) ~ PeakType * SpotMixName + Experiment,
               random = ~ 1 | Experiment/SpotNumber, data = expA)
MMA.recmod <- emmeans(MMA.mod, specs = c("PeakType", "SpotMixName"),
                      data = expA)
MMA.CIs <- data.frame(confint(contrast(MMA.recmod,
                                       method = "trt.vs.ctrl",
                                       by = "SpotMixName")))
expvars <- c("estimate", "lower.CL", "upper.CL")
MMA.CIs[, expvars] <- exp(MMA.CIs[, expvars])

levels(MMA.CIs$contrast) <- gsub(" - ", " / ", levels(MMA.CIs$contrast))

nsignifAjoint <- sum((MMA.CIs$lower.CL > 1 | MMA.CIs$upper.CL < 1) &
                     substr(MMA.CIs$contrast, 1, 2) == "QC")

## ----Fig3----
dotplot(contrast ~ estimate | SpotMixName, data = MMA.CIs, standard = 1,
        subset = substr(contrast, 1, 3) != "ATP",
        main = "Joint analysis for experiment A",
        xlab = "Estimates", panel = panel.ci, prepanel = prepanel.ci, 
        ux = MMA.CIs$upper.CL, lx = MMA.CIs$lower.CL, as.table = TRUE)

## ----Fig4----
injcolsB <- c("red", "purple", "white", "blue")[as.integer(factor(Binjections))]
posb <- c(2, 2, 4, 4)[as.integer(factor(Binjections))]

BinjectionsExt <- paste(Binjections, 1:length(Binjections), sep = " - ")

par(mfrow = c(1,3))
scoreplot(XB1.PCA, pch = 21, bg = injcolsB, main = "B1")
text(scores(XB1.PCA, 2), labels = BinjectionsExt, pos = posb)
scoreplot(XB2.PCA, pch = 21, bg = injcolsB, main = "B2")
text(scores(XB2.PCA, 2), labels = BinjectionsExt, pos = posb)
scoreplot(XB3.PCA, pch = 21, bg = injcolsB, main = "B3")
text(scores(XB3.PCA, 2), labels = BinjectionsExt, pos = posb)

## ----Fig5----
st1 <- MMB1
st2 <- MMB1c

st2$PeakType <- "Trt vs Ctrl Contrast"

columns <- c("PeakType", "SpotMixName", "estimate", "lower.CL", "upper.CL")
fullSetB <- rbind(st1[,columns], st2[,columns]) 

dotplot(SpotMixName ~ estimate | PeakType, main = "B1",
        data = fullSetB, standard = 1, between = list(x = c(0, 1)),
        xlab = "Estimates", layout = c(3,1),
        panel = panel.ci, prepanel = prepanel.ci, 
        ux = fullSetB$upper.CL, lx = fullSetB$lower.CL)

## ----Fig6----
MMBtotal <- rbind(cbind(MMB1.0c, data.frame(Experiment = "B1")),
                  cbind(MMB2.0c, data.frame(Experiment = "B2")),
                  cbind(MMB3.0c, data.frame(Experiment = "B3")),
                  cbind(MMB1c, data.frame(Experiment = "B1")),
                  cbind(MMB2c, data.frame(Experiment = "B2")),
                  cbind(MMB3c, data.frame(Experiment = "B3")))
MMBtotal$SpotMixname <-
  factor(MMBtotal$SpotMixName, levels = levels(expB$SpotMixname))
useOuterStrips(
  dotplot(SpotMixName ~ estimate | Experiment + contrast,
          subset = SpotMixName != "R5",
          data = MMBtotal, standard = 1, main = "Experiment B - validation",
          xlab = "Estimates", panel = panel.ci, prepanel = prepanel.ci, 
          ux = MMBtotal$upper.CL, lx = MMBtotal$lower.CL))

## ----repeatB--------------------------------------------------
N <- 10
nold <- nrow(setB1)
nnew <- nold/2 
set.seed(7)
MMBrepeats <-
  lapply(1:N,
         function(ii)
           fitCIs(setB1[sample(nold, nnew),],
                  sbst = levels(setB1$PeakType)[1:2]))

getCIwidth <- function(mmbdf) {
  cbind(mmbdf[,c("PeakType", "SpotMixName")],
        data.frame(CIwidth = mmbdf$upper.CL - mmbdf$lower.CL))
}

huhn <- lapply(MMBrepeats, getCIwidth)

increase <- 100*mean(sapply(huhn, "[[", 3) / getCIwidth(MMB1)[,3])
