# Supplementary material for: Statistical models discriminating between complex samples measured with microfluidic receptor-cell arrays
Source: PLoS One. 2019 Apr 8;14(4):e0214878. doi: 10.1371/journal.pone.0214878 (PMC6453450; doi:10.1371/journal.pone.0214878)
Supplement: S1 Data — (CSV) [file pone.0214878.s003.csv]

	IRatio	LocX	LocY	SpotMix	SpotNumber	PeakNumber	PeakType	SpotMixName	Experiment
1	1.00349215820443	1	1	17	1	1	Blank	R38 PAV	A1
3	0.989252715442629	1	3	4	3	1	Blank	R4 FVS	A1
4	0.985943398009131	1	4	28	4	1	Blank	Mock	A1
5	0.978889219034238	1	5	12	5	1	Blank	R16	A1
7	1.03843521199898	1	7	4	7	1	Blank	R4 FVS	A1
8	0.966495184606246	1	8	23	8	1	Blank	R42	A1
9	0.954739709460002	1	9	23	9	1	Blank	R42	A1
10	1.01658515994857	1	10	16	10	1	Blank	R31	A1
11	1.00086181102321	1	11	16	11	1	Blank	R31	A1
12	0.98521773599218	1	12	23	12	1	Blank	R42	A1
13	0.992233372820682	1	13	6	13	1	Blank	R7	A1
15	0.976530855135069	1	15	14	15	1	Blank	R20	A1
16	0.993814800830984	2	1	14	16	1	Blank	R20	A1
18	0.994305596358469	2	3	29	18	1	Blank	YC-	A1
19	1.00811037633752	2	4	24	19	1	Blank	R43	A1
20	0.963589138596026	2	5	20	20	1	Blank	R 39T	A1
21	0.917098631758479	2	6	7	21	1	Blank	R8	A1
22	0.980082482138172	2	7	20	22	1	Blank	R 39T	A1
23	1.01755332540811	2	8	12	23	1	Blank	R16	A1
24	0.991754002174684	2	9	13	24	1	Blank	R19	A1
25	1.02381791239963	2	10	18	25	1	Blank	R38 AVI	A1
27	0.978195881399789	2	12	6	27	1	Blank	R7	A1
28	1.01484724341121	2	13	1	28	1	Blank	R1	A1
29	0.997947446729374	2	14	1	29	1	Blank	R1	A1
30	1.01363046655009	2	15	20	30	1	Blank	R 39T	A1
31	0.995990699443819	3	1	19	31	1	Blank	R39A	A1
32	1.02171756720066	3	2	15	32	1	Blank	R30	A1
33	1.01645510929768	3	3	17	33	1	Blank	R38 PAV	A1
34	0.978031359111621	3	4	14	34	1	Blank	R20	A1
35	0.960724753681939	3	5	23	35	1	Blank	R42	A1
36	1.0209710795856	3	6	19	36	1	Blank	R39A	A1
37	1.00347394278732	3	7	12	37	1	Blank	R16	A1
38	0.97703952165577	3	8	13	38	1	Blank	R19	A1
39	0.975963358095854	3	9	22	39	1	Blank	R41	A1
40	0.989661976814972	3	10	1	40	1	Blank	R1	A1
41	1.04353106954658	3	11	8	41	1	Blank	R9	A1
42	0.977734333389788	3	12	6	42	1	Blank	R7	A1
43	1.06181044815456	3	13	21	43	1	Blank	R40	A1
44	0.988684563664853	3	14	22	44	1	Blank	R41	A1
46	1.04722829190434	4	1	9	46	1	Blank	R10	A1
47	1.01301626645483	4	2	17	47	1	Blank	R38 PAV	A1
48	1.01641625552722	4	3	14	48	1	Blank	R20	A1
49	0.962630936867443	4	4	12	49	1	Blank	R16	A1
50	1.10142130056473	4	5	15	50	1	Blank	R30	A1
51	1.0204984431529	4	6	21	51	1	Blank	R40	A1
52	0.996420710751039	4	7	6	52	1	Blank	R7	A1
53	0.984603386647678	4	8	25	53	1	Blank	R46L	A1
54	0.984255985557594	4	9	25	54	1	Blank	R46L	A1
55	0.999731271016059	4	10	7	55	1	Blank	R8	A1
56	0.976391806592341	4	11	19	56	1	Blank	R39A	A1
57	0.996838564869344	4	12	28	57	1	Blank	Mock	A1
58	0.987259001686557	4	13	11	58	1	Blank	R14	A1
59	0.983603411952164	4	14	26	59	1	Blank	R50	A1
60	0.994264197531379	4	15	17	60	1	Blank	R38 PAV	A1
61	1.01090651873996	5	1	26	61	1	Blank	R50	A1
62	1.01897001640175	5	2	21	62	1	Blank	R40	A1
64	0.992133172068427	5	4	4	64	1	Blank	R4 FVS	A1
65	0.991490170315245	5	5	7	65	1	Blank	R8	A1
66	1.0045578429646	5	6	16	66	1	Blank	R31	A1
67	1.03102652504019	5	7	24	67	1	Blank	R43	A1
68	1.00467932427964	5	8	16	68	1	Blank	R31	A1
69	1.01525106399305	5	9	16	69	1	Blank	R31	A1
70	0.956924981517172	5	10	9	70	1	Blank	R10	A1
71	0.99162463781639	5	11	13	71	1	Blank	R19	A1
72	0.994526138317574	5	12	2	72	1	Blank	R3	A1
73	0.981941327579145	5	13	6	73	1	Blank	R7	A1
74	1.01281414771592	5	14	18	74	1	Blank	R38 AVI	A1
75	0.9775027673482	5	15	1	75	1	Blank	R1	A1
76	1.01556332033731	6	1	9	76	1	Blank	R10	A1
77	1.00261158777637	6	2	19	77	1	Blank	R39A	A1
78	1.01117776969484	6	3	3	78	1	Blank	R4 SLN	A1
79	0.988135466933448	6	4	18	79	1	Blank	R38 AVI	A1
80	0.984356301942724	6	5	9	80	1	Blank	R10	A1
81	0.994428539253783	6	6	29	81	1	Blank	YC-	A1
82	1.00650507149036	6	7	20	82	1	Blank	R 39T	A1
83	0.97651033404827	6	8	24	83	1	Blank	R43	A1
84	0.983503421436379	6	9	28	84	1	Blank	Mock	A1
85	0.988427689582893	6	10	2	85	1	Blank	R3	A1
86	1.02566036817192	6	11	22	86	1	Blank	R41	A1
87	0.985555138055535	6	12	7	87	1	Blank	R8	A1
88	0.991205914025585	6	13	3	88	1	Blank	R4 SLN	A1
89	0.994182650928655	6	14	11	89	1	Blank	R14	A1
90	0.980350798228096	6	15	8	90	1	Blank	R9	A1
91	0.984964178206467	7	1	4	91	1	Blank	R4 FVS	A1
92	0.981209645166169	7	2	22	92	1	Blank	R41	A1
94	0.996107821727355	7	4	10	94	1	Blank	R13	A1
95	0.992775302409027	7	5	8	95	1	Blank	R9	A1
96	0.979515549652377	7	6	26	96	1	Blank	R50	A1
98	0.969738211985231	7	8	17	98	1	Blank	R38 PAV	A1
99	0.967501625772231	7	9	1	99	1	Blank	R1	A1
100	0.994612353422936	7	10	10	100	1	Blank	R13	A1
101	1.02272067109609	7	11	15	101	1	Blank	R30	A1
102	0.984005004312137	7	12	25	102	1	Blank	R46L	A1
103	0.986506743243541	7	13	21	103	1	Blank	R40	A1
104	1.00350371644707	7	14	29	104	1	Blank	YC-	A1
105	0.991576586361126	7	15	12	105	1	Blank	R16	A1
106	1.00639985866724	8	1	21	106	1	Blank	R40	A1
107	0.965281743359209	8	2	26	107	1	Blank	R50	A1
108	0.987321972303656	8	3	19	108	1	Blank	R39A	A1
109	1.01537289309229	8	4	8	109	1	Blank	R9	A1
110	1.03337891383553	8	5	27	110	1	Blank	R60	A1
111	1.01219125770159	8	6	3	111	1	Blank	R4 SLN	A1
112	0.986497397733187	8	7	14	112	1	Blank	R20	A1
113	1.01049409496072	8	8	13	113	1	Blank	R19	A1
114	0.984470086811187	8	9	11	114	1	Blank	R14	A1
115	1.02136301949879	8	10	23	115	1	Blank	R42	A1
116	0.994898980140533	8	11	11	116	1	Blank	R14	A1
117	0.960710176702104	8	12	22	117	1	Blank	R41	A1
118	0.974705070306127	8	13	8	118	1	Blank	R9	A1
119	1.02204150428093	8	14	4	119	1	Blank	R4 FVS	A1
120	0.986613702142128	8	15	13	120	1	Blank	R19	A1
121	1.01494791834732	9	1	28	121	1	Blank	Mock	A1
122	0.99446853792166	9	2	15	122	1	Blank	R30	A1
124	0.98647395887683	9	4	2	124	1	Blank	R3	A1
125	0.996879903120849	9	5	29	125	1	Blank	YC-	A1
126	0.995667899202775	9	6	25	126	1	Blank	R46L	A1
127	0.959797483040602	9	7	15	127	1	Blank	R30	A1
128	0.989381625516374	9	8	3	128	1	Blank	R4 SLN	A1
129	1.0761250859586	9	9	18	129	1	Blank	R38 AVI	A1
130	0.975005423913663	9	10	7	130	1	Blank	R8	A1
131	1.01667155484137	9	11	18	131	1	Blank	R38 AVI	A1
132	0.987798840740363	9	12	2	132	1	Blank	R3	A1
133	1.00867948548206	9	13	24	133	1	Blank	R43	A1
135	0.985279651859051	9	15	24	135	1	Blank	R43	A1
136	1.02079481828852	10	1	3	136	1	Blank	R4 SLN	A1
137	1.02269183806001	10	2	20	137	1	Blank	R 39T	A1
138	0.986889661480357	10	3	25	138	1	Blank	R46L	A1
139	1.00447005540936	10	4	9	139	1	Blank	R10	A1
140	0.98769350262241	10	5	2	140	1	Blank	R3	A1
141	1.01888383560035	10	6	26	141	1	Blank	R50	A1
142	0.98549059021186	10	7	11	142	1	Blank	R14	A1
143	0.975212190177601	10	8	10	143	1	Blank	R13	A1
144	0.972712148415159	10	9	11	144	1	Blank	R14	A1
145	1.01410365198766	10	10	26	145	1	Blank	R50	A1
146	0.982236455513011	10	11	2	146	1	Blank	R3	A1
147	0.976208858089697	10	12	9	147	1	Blank	R10	A1
148	0.982090380303229	10	13	25	148	1	Blank	R46L	A1
149	0.995739710972963	10	14	20	149	1	Blank	R 39T	A1
150	0.970862786239221	10	15	3	150	1	Blank	R4 SLN	A1
153	1.02423069411036	11	3	24	153	1	Blank	R43	A1
154	1.00417104640698	11	4	2	154	1	Blank	R3	A1
155	1.01377914920882	11	5	18	155	1	Blank	R38 AVI	A1
156	1.00734679991993	11	6	7	156	1	Blank	R8	A1
157	0.988552058500441	11	7	18	157	1	Blank	R38 AVI	A1
158	0.995883907347609	11	8	3	158	1	Blank	R4 SLN	A1
159	1.031533200887	11	9	15	159	1	Blank	R30	A1
160	0.973928548958423	11	10	25	160	1	Blank	R46L	A1
161	0.99927457280656	11	11	29	161	1	Blank	YC-	A1
162	0.986140376104948	11	12	2	162	1	Blank	R3	A1
164	1.00662427363504	11	14	15	164	1	Blank	R30	A1
165	0.97184268716858	11	15	28	165	1	Blank	Mock	A1
166	0.983677699113954	12	1	13	166	1	Blank	R19	A1
167	1.07097300797039	12	2	4	167	1	Blank	R4 FVS	A1
168	0.988195377560101	12	3	8	168	1	Blank	R9	A1
170	0.990080804384172	12	5	11	170	1	Blank	R14	A1
171	0.954104334317066	12	6	23	171	1	Blank	R42	A1
172	0.968287532302195	12	7	11	172	1	Blank	R14	A1
173	1.02011634776831	12	8	13	173	1	Blank	R19	A1
174	0.981892208059673	12	9	14	174	1	Blank	R20	A1
175	0.991568314701979	12	10	3	175	1	Blank	R4 SLN	A1
176	0.977529624345201	12	11	27	176	1	Blank	R60	A1
177	1.00670573890531	12	12	8	177	1	Blank	R9	A1
178	1.02613409609207	12	13	19	178	1	Blank	R39A	A1
179	0.983909699295555	12	14	26	179	1	Blank	R50	A1
180	1.01118387717876	12	15	21	180	1	Blank	R40	A1
181	0.980176259460094	13	1	12	181	1	Blank	R16	A1
182	0.993007751415643	13	2	29	182	1	Blank	YC-	A1
183	1.00794575244956	13	3	21	183	1	Blank	R40	A1
184	1.02381473483559	13	4	25	184	1	Blank	R46L	A1
185	0.970256988532432	13	5	15	185	1	Blank	R30	A1
187	0.979674218342489	13	7	1	187	1	Blank	R1	A1
188	0.979101999868051	13	8	17	188	1	Blank	R38 PAV	A1
190	0.947774731557492	13	10	26	190	1	Blank	R50	A1
191	1.00829498163757	13	11	8	191	1	Blank	R9	A1
192	1.00805300712422	13	12	10	192	1	Blank	R13	A1
193	0.943451199353037	13	13	27	193	1	Blank	R60	A1
194	0.971765378889951	13	14	22	194	1	Blank	R41	A1
195	0.989026824119575	13	15	4	195	1	Blank	R4 FVS	A1
196	0.993033818596102	14	1	8	196	1	Blank	R9	A1
197	1.01046828252961	14	2	11	197	1	Blank	R14	A1
198	1.01228232453168	14	3	3	198	1	Blank	R4 SLN	A1
199	0.989731372066758	14	4	7	199	1	Blank	R8	A1
200	1.01731703662522	14	5	22	200	1	Blank	R41	A1
201	0.974720833335939	14	6	2	201	1	Blank	R3	A1
202	0.977568217357273	14	7	28	202	1	Blank	Mock	A1
203	0.898805684468438	14	8	24	203	1	Blank	R43	A1
204	0.986493097236496	14	9	20	204	1	Blank	R 39T	A1
205	1.00529759154053	14	10	29	205	1	Blank	YC-	A1
206	0.982139329714812	14	11	9	206	1	Blank	R10	A1
207	1.00991324448751	14	12	18	207	1	Blank	R38 AVI	A1
208	0.959603209823352	14	13	3	208	1	Blank	R4 SLN	A1
209	0.995090111905815	14	14	19	209	1	Blank	R39A	A1
210	0.9847418488698	14	15	9	210	1	Blank	R10	A1
211	0.9466136811473	15	1	1	211	1	Blank	R1	A1
212	0.991733939901513	15	2	18	212	1	Blank	R38 AVI	A1
213	1.00424947673099	15	3	6	213	1	Blank	R7	A1
214	0.984904687654834	15	4	2	214	1	Blank	R3	A1
215	0.98734775582677	15	5	13	215	1	Blank	R19	A1
216	1.03575040828768	15	6	9	216	1	Blank	R10	A1
217	0.996548022623062	15	7	16	217	1	Blank	R31	A1
218	0.980742231008396	15	8	16	218	1	Blank	R31	A1
219	0.992139631558458	15	9	24	219	1	Blank	R43	A1
220	0.997652577681796	15	10	16	220	1	Blank	R31	A1
221	0.99777325024945	15	11	7	221	1	Blank	R8	A1
222	0.9834391348759	15	12	4	222	1	Blank	R4 FVS	A1
223	0.975858787720267	15	13	10	223	1	Blank	R13	A1
224	1.01225033194713	15	14	21	224	1	Blank	R40	A1
225	0.985660657164086	15	15	26	225	1	Blank	R50	A1
226	0.972918801483972	16	1	17	226	1	Blank	R38 PAV	A1
227	0.956925214379889	16	2	26	227	1	Blank	R50	A1
228	0.993488121163603	16	3	11	228	1	Blank	R14	A1
229	1.04959480283148	16	4	28	229	1	Blank	Mock	A1
230	0.982847080934921	16	5	19	230	1	Blank	R39A	A1
231	1.00483323975999	16	6	7	231	1	Blank	R8	A1
232	1.02538884188327	16	7	25	232	1	Blank	R46L	A1
233	0.990312105323779	16	8	25	233	1	Blank	R46L	A1
234	0.982528065610705	16	9	6	234	1	Blank	R7	A1
235	0.991175620641862	16	10	21	235	1	Blank	R40	A1
236	1.03023052037305	16	11	15	236	1	Blank	R30	A1
237	0.986873377163192	16	12	12	237	1	Blank	R16	A1
238	0.990392566499319	16	13	14	238	1	Blank	R20	A1
239	0.992483990504631	16	14	17	239	1	Blank	R38 PAV	A1
240	1.01360567228144	16	15	9	240	1	Blank	R10	A1
241	0.964809307384387	17	1	27	241	1	Blank	R60	A1
242	0.989205531510404	17	2	22	242	1	Blank	R41	A1
243	0.969284664776607	17	3	21	243	1	Blank	R40	A1
244	1.02646891016773	17	4	6	244	1	Blank	R7	A1
245	0.989009756985659	17	5	8	245	1	Blank	R9	A1
246	1.00336765382879	17	6	1	246	1	Blank	R1	A1
247	0.973170010509978	17	7	22	247	1	Blank	R41	A1
248	1.03760458297276	17	8	13	248	1	Blank	R19	A1
249	1.03626809215751	17	9	12	249	1	Blank	R16	A1
250	0.986722984407529	17	10	19	250	1	Blank	R39A	A1
252	0.986244702001841	17	12	14	252	1	Blank	R20	A1
253	1.00295015264861	17	13	17	253	1	Blank	R38 PAV	A1
254	0.967438019526415	17	14	15	254	1	Blank	R30	A1
255	0.992868543200952	17	15	19	255	1	Blank	R39A	A1
256	0.976008025588297	18	1	20	256	1	Blank	R 39T	A1
257	0.953250968331641	18	2	1	257	1	Blank	R1	A1
258	1.05883427905053	18	3	1	258	1	Blank	R1	A1
259	1.01553430433418	18	4	6	259	1	Blank	R7	A1
261	1.04526654355234	18	6	18	261	1	Blank	R38 AVI	A1
262	0.993593344764365	18	7	13	262	1	Blank	R19	A1
264	1.00212978959332	18	9	20	264	1	Blank	R 39T	A1
265	0.960657746055685	18	10	7	265	1	Blank	R8	A1
266	1.02825186123337	18	11	20	266	1	Blank	R 39T	A1
267	1.0015155687122	18	12	24	267	1	Blank	R43	A1
268	0.997808721069348	18	13	29	268	1	Blank	YC-	A1
269	0.966074426004807	18	14	27	269	1	Blank	R60	A1
270	0.989886460432863	18	15	14	270	1	Blank	R20	A1
271	1.03424562070012	19	1	14	271	1	Blank	R20	A1
273	0.9912731514869	19	3	6	273	1	Blank	R7	A1
274	0.991104604837397	19	4	23	274	1	Blank	R42	A1
275	1.00907112009399	19	5	16	275	1	Blank	R31	A1
276	1.01452032099543	19	6	16	276	1	Blank	R31	A1
277	1.02687284153915	19	7	23	277	1	Blank	R42	A1
278	1.0269330112078	19	8	23	278	1	Blank	R42	A1
279	0.990334128466302	19	9	4	279	1	Blank	R4 FVS	A1
281	0.970207857004262	19	11	12	281	1	Blank	R16	A1
282	0.981352506598259	19	12	28	282	1	Blank	Mock	A1
283	0.982095642839829	19	13	4	283	1	Blank	R4 FVS	A1
284	0.973443688472308	19	14	27	284	1	Blank	R60	A1
285	1.00721756848852	19	15	17	285	1	Blank	R38 PAV	A1
286	0.99938594964256	1	1	17	1	2	QC 9	R38 PAV	A1
288	1.02863441461779	1	3	4	3	2	QC 9	R4 FVS	A1
289	0.983561589773325	1	4	28	4	2	QC 9	Mock	A1
290	1.01532437358822	1	5	12	5	2	QC 9	R16	A1
292	0.923471394892958	1	7	4	7	2	QC 9	R4 FVS	A1
293	1.07226579413491	1	8	23	8	2	QC 9	R42	A1
294	1.00726761032486	1	9	23	9	2	QC 9	R42	A1
295	1.0273809298846	1	10	16	10	2	QC 9	R31	A1
296	1.00602519543521	1	11	16	11	2	QC 9	R31	A1
297	0.978095680486375	1	12	23	12	2	QC 9	R42	A1
298	1.02167302786062	1	13	6	13	2	QC 9	R7	A1
300	0.977914948048725	1	15	14	15	2	QC 9	R20	A1
301	1.00895749167822	2	1	14	16	2	QC 9	R20	A1
303	1.01549703679699	2	3	29	18	2	QC 9	YC-	A1
304	1.01254141639672	2	4	24	19	2	QC 9	R43	A1
305	1.00838778029133	2	5	20	20	2	QC 9	R 39T	A1
306	1.07380627808694	2	6	7	21	2	QC 9	R8	A1
307	1.00335163936672	2	7	20	22	2	QC 9	R 39T	A1
308	1.01751763524383	2	8	12	23	2	QC 9	R16	A1
309	1.01602651408667	2	9	13	24	2	QC 9	R19	A1
310	0.964949019776474	2	10	18	25	2	QC 9	R38 AVI	A1
312	1.02938625299425	2	12	6	27	2	QC 9	R7	A1
313	1.01065367456557	2	13	1	28	2	QC 9	R1	A1
314	1.01829987360294	2	14	1	29	2	QC 9	R1	A1
315	0.995256507475956	2	15	20	30	2	QC 9	R 39T	A1
316	1.01011084146893	3	1	19	31	2	QC 9	R39A	A1
317	1.02913078496068	3	2	15	32	2	QC 9	R30	A1
318	1.00845029616805	3	3	17	33	2	QC 9	R38 PAV	A1
319	1.00079642592066	3	4	14	34	2	QC 9	R20	A1
320	0.986991299443281	3	5	23	35	2	QC 9	R42	A1
321	1.02286356890105	3	6	19	36	2	QC 9	R39A	A1
322	0.996343458597308	3	7	12	37	2	QC 9	R16	A1
323	0.97986367920473	3	8	13	38	2	QC 9	R19	A1
324	0.985699898445448	3	9	22	39	2	QC 9	R41	A1
325	0.997461954070731	3	10	1	40	2	QC 9	R1	A1
326	0.95998333023366	3	11	8	41	2	QC 9	R9	A1
327	0.96432058701575	3	12	6	42	2	QC 9	R7	A1
328	0.981309843514626	3	13	21	43	2	QC 9	R40	A1
329	0.991356292676304	3	14	22	44	2	QC 9	R41	A1
331	1.02884835662406	4	1	9	46	2	QC 9	R10	A1
332	1.02845197241703	4	2	17	47	2	QC 9	R38 PAV	A1
333	1.00760442992701	4	3	14	48	2	QC 9	R20	A1
334	1.01538596110017	4	4	12	49	2	QC 9	R16	A1
335	0.971076160918645	4	5	15	50	2	QC 9	R30	A1
336	0.993344542143834	4	6	21	51	2	QC 9	R40	A1
337	0.982485915997742	4	7	6	52	2	QC 9	R7	A1
338	1.01768673736283	4	8	25	53	2	QC 9	R46L	A1
339	1.01221218041526	4	9	25	54	2	QC 9	R46L	A1
340	1.00732223052503	4	10	7	55	2	QC 9	R8	A1
341	1.01942073702598	4	11	19	56	2	QC 9	R39A	A1
342	0.968236666037568	4	12	28	57	2	QC 9	Mock	A1
343	1.0176999294891	4	13	11	58	2	QC 9	R14	A1
344	1.01927329085712	4	14	26	59	2	QC 9	R50	A1
345	0.977406459251893	4	15	17	60	2	QC 9	R38 PAV	A1
346	1.01303946997464	5	1	26	61	2	QC 9	R50	A1
347	1.02943839558886	5	2	21	62	2	QC 9	R40	A1
349	1.05316835560906	5	4	4	64	2	QC 9	R4 FVS	A1
350	1.04734906180223	5	5	7	65	2	QC 9	R8	A1
351	1.00745212862125	5	6	16	66	2	QC 9	R31	A1
352	0.970036310178883	5	7	24	67	2	QC 9	R43	A1
353	0.986816322486641	5	8	16	68	2	QC 9	R31	A1
354	1.00678762466298	5	9	16	69	2	QC 9	R31	A1
355	0.946655878897597	5	10	9	70	2	QC 9	R10	A1
356	0.985433527498259	5	11	13	71	2	QC 9	R19	A1
357	1.03306124571943	5	12	2	72	2	QC 9	R3	A1
358	0.981587111416761	5	13	6	73	2	QC 9	R7	A1
359	1.02182315314433	5	14	18	74	2	QC 9	R38 AVI	A1
360	1.02108820572749	5	15	1	75	2	QC 9	R1	A1
361	0.982247157407415	6	1	9	76	2	QC 9	R10	A1
362	0.972323558736531	6	2	19	77	2	QC 9	R39A	A1
363	0.987407995115097	6	3	3	78	2	QC 9	R4 SLN	A1
364	0.964335496378973	6	4	18	79	2	QC 9	R38 AVI	A1
365	1.01922445340057	6	5	9	80	2	QC 9	R10	A1
366	1.01826337967307	6	6	29	81	2	QC 9	YC-	A1
367	1.00182526019438	6	7	20	82	2	QC 9	R 39T	A1
368	1.02417146900588	6	8	24	83	2	QC 9	R43	A1
369	1.03695515343618	6	9	28	84	2	QC 9	Mock	A1
370	0.961413068172662	6	10	2	85	2	QC 9	R3	A1
371	0.988869467149163	6	11	22	86	2	QC 9	R41	A1
372	1.00887302734787	6	12	7	87	2	QC 9	R8	A1
373	0.984142506979307	6	13	3	88	2	QC 9	R4 SLN	A1
374	1.01595998800867	6	14	11	89	2	QC 9	R14	A1
375	0.963529277993846	6	15	8	90	2	QC 9	R9	A1
376	1.0212341172709	7	1	4	91	2	QC 9	R4 FVS	A1
377	0.955100414426065	7	2	22	92	2	QC 9	R41	A1
379	0.98272361872482	7	4	10	94	2	QC 9	R13	A1
380	1.01586141340788	7	5	8	95	2	QC 9	R9	A1
381	0.972577886576236	7	6	26	96	2	QC 9	R50	A1
383	0.981738724438071	7	8	17	98	2	QC 9	R38 PAV	A1
384	0.963875800011283	7	9	1	99	2	QC 9	R1	A1
385	1.00596588969124	7	10	10	100	2	QC 9	R13	A1
386	1.01255877675008	7	11	15	101	2	QC 9	R30	A1
387	0.982472169332378	7	12	25	102	2	QC 9	R46L	A1
388	0.965083503788837	7	13	21	103	2	QC 9	R40	A1
389	1.00531756306627	7	14	29	104	2	QC 9	YC-	A1
390	0.996158294590609	7	15	12	105	2	QC 9	R16	A1
391	0.992727947958422	8	1	21	106	2	QC 9	R40	A1
392	1.00324310230442	8	2	26	107	2	QC 9	R50	A1
393	1.00323727364295	8	3	19	108	2	QC 9	R39A	A1
394	0.997764877062841	8	4	8	109	2	QC 9	R9	A1
395	1.00148100047619	8	5	27	110	2	QC 9	R60	A1
396	1.0167381437111	8	6	3	111	2	QC 9	R4 SLN	A1
397	1.03442117197706	8	7	14	112	2	QC 9	R20	A1
398	1.01487321841308	8	8	13	113	2	QC 9	R19	A1
399	1.02353425171595	8	9	11	114	2	QC 9	R14	A1
400	1.02224302422162	8	10	23	115	2	QC 9	R42	A1
401	1.02020383281221	8	11	11	116	2	QC 9	R14	A1
402	0.977458535427089	8	12	22	117	2	QC 9	R41	A1
403	0.969962233592973	8	13	8	118	2	QC 9	R9	A1
404	0.973807623409802	8	14	4	119	2	QC 9	R4 FVS	A1
405	0.993472989823131	8	15	13	120	2	QC 9	R19	A1
406	0.976468244165789	9	1	28	121	2	QC 9	Mock	A1
407	1.01571968952482	9	2	15	122	2	QC 9	R30	A1
409	0.9928496948393	9	4	2	124	2	QC 9	R3	A1
410	0.996888219321683	9	5	29	125	2	QC 9	YC-	A1
411	1.00880691252515	9	6	25	126	2	QC 9	R46L	A1
412	0.887851323328183	9	7	15	127	2	QC 9	R30	A1
413	1.00536102183803	9	8	3	128	2	QC 9	R4 SLN	A1
414	1.02268291688146	9	9	18	129	2	QC 9	R38 AVI	A1
415	0.994109751756395	9	10	7	130	2	QC 9	R8	A1
416	0.999249925538762	9	11	18	131	2	QC 9	R38 AVI	A1
417	0.978279123390294	9	12	2	132	2	QC 9	R3	A1
418	1.01602330457708	9	13	24	133	2	QC 9	R43	A1
420	0.958110154471805	9	15	24	135	2	QC 9	R43	A1
421	0.995041685583751	10	1	3	136	2	QC 9	R4 SLN	A1
422	1.00961526852205	10	2	20	137	2	QC 9	R 39T	A1
423	1.01036519050716	10	3	25	138	2	QC 9	R46L	A1
424	1.01045538894827	10	4	9	139	2	QC 9	R10	A1
425	0.976141079345984	10	5	2	140	2	QC 9	R3	A1
426	0.987755633651147	10	6	26	141	2	QC 9	R50	A1
427	1.05436137135718	10	7	11	142	2	QC 9	R14	A1
428	1.04511051637288	10	8	10	143	2	QC 9	R13	A1
429	1.00967273188276	10	9	11	144	2	QC 9	R14	A1
430	0.977255080179911	10	10	26	145	2	QC 9	R50	A1
431	0.960382505849895	10	11	2	146	2	QC 9	R3	A1
432	1.01344966386819	10	12	9	147	2	QC 9	R10	A1
433	0.981088615837236	10	13	25	148	2	QC 9	R46L	A1
434	1.01113471877061	10	14	20	149	2	QC 9	R 39T	A1
435	1.00190281739908	10	15	3	150	2	QC 9	R4 SLN	A1
438	0.969870427238354	11	3	24	153	2	QC 9	R43	A1
439	0.981740979581255	11	4	2	154	2	QC 9	R3	A1
440	0.985009581825517	11	5	18	155	2	QC 9	R38 AVI	A1
441	1.0136441813925	11	6	7	156	2	QC 9	R8	A1
442	0.977807376337188	11	7	18	157	2	QC 9	R38 AVI	A1
443	1.01725312229856	11	8	3	158	2	QC 9	R4 SLN	A1
444	0.987875534121794	11	9	15	159	2	QC 9	R30	A1
445	0.988842413040992	11	10	25	160	2	QC 9	R46L	A1
446	0.998721666584152	11	11	29	161	2	QC 9	YC-	A1
447	1.00956456739489	11	12	2	162	2	QC 9	R3	A1
449	0.980163584521258	11	14	15	164	2	QC 9	R30	A1
450	0.985159941876428	11	15	28	165	2	QC 9	Mock	A1
451	0.995141923245304	12	1	13	166	2	QC 9	R19	A1
452	0.939891363386917	12	2	4	167	2	QC 9	R4 FVS	A1
453	1.02203808437622	12	3	8	168	2	QC 9	R9	A1
455	0.957372066320962	12	5	11	170	2	QC 9	R14	A1
456	0.947400816729807	12	6	23	171	2	QC 9	R42	A1
457	1.00802567030333	12	7	11	172	2	QC 9	R14	A1
458	0.972790859626256	12	8	13	173	2	QC 9	R19	A1
459	1.01496806528928	12	9	14	174	2	QC 9	R20	A1
460	1.01242710910757	12	10	3	175	2	QC 9	R4 SLN	A1
461	0.972897857468111	12	11	27	176	2	QC 9	R60	A1
462	1.01150361852105	12	12	8	177	2	QC 9	R9	A1
463	1.00509906767141	12	13	19	178	2	QC 9	R39A	A1
464	0.956890859852453	12	14	26	179	2	QC 9	R50	A1
465	0.993058119809103	12	15	21	180	2	QC 9	R40	A1
466	1.01677652278136	13	1	12	181	2	QC 9	R16	A1
467	1.00040760981567	13	2	29	182	2	QC 9	YC-	A1
468	0.996393750099373	13	3	21	183	2	QC 9	R40	A1
469	1.00500434005174	13	4	25	184	2	QC 9	R46L	A1
470	1.04671163909214	13	5	15	185	2	QC 9	R30	A1
472	1.01229566974169	13	7	1	187	2	QC 9	R1	A1
473	0.978287982149762	13	8	17	188	2	QC 9	R38 PAV	A1
475	1.01724318789056	13	10	26	190	2	QC 9	R50	A1
476	0.980922618307224	13	11	8	191	2	QC 9	R9	A1
477	0.97902348828658	13	12	10	192	2	QC 9	R13	A1
478	0.985230165583842	13	13	27	193	2	QC 9	R60	A1
479	0.977209149249978	13	14	22	194	2	QC 9	R41	A1
480	1.01434662888653	13	15	4	195	2	QC 9	R4 FVS	A1
481	1.00940980975022	14	1	8	196	2	QC 9	R9	A1
482	1.00538883236706	14	2	11	197	2	QC 9	R14	A1
483	0.977491766473336	14	3	3	198	2	QC 9	R4 SLN	A1
484	0.998025175867355	14	4	7	199	2	QC 9	R8	A1
485	1.01128147695302	14	5	22	200	2	QC 9	R41	A1
486	0.993294509083977	14	6	2	201	2	QC 9	R3	A1
487	1.03236762128688	14	7	28	202	2	QC 9	Mock	A1
488	0.946368319901718	14	8	24	203	2	QC 9	R43	A1
489	1.00320728036811	14	9	20	204	2	QC 9	R 39T	A1
490	0.984342541149454	14	10	29	205	2	QC 9	YC-	A1
491	0.964441040096009	14	11	9	206	2	QC 9	R10	A1
492	0.9874617453706	14	12	18	207	2	QC 9	R38 AVI	A1
493	0.958884979736401	14	13	3	208	2	QC 9	R4 SLN	A1
494	1.0031842843637	14	14	19	209	2	QC 9	R39A	A1
495	1.01562724900122	14	15	9	210	2	QC 9	R10	A1
496	0.972661913735116	15	1	1	211	2	QC 9	R1	A1
497	0.98546387721086	15	2	18	212	2	QC 9	R38 AVI	A1
498	1.00413246874846	15	3	6	213	2	QC 9	R7	A1
499	0.999041447924413	15	4	2	214	2	QC 9	R3	A1
500	1.00519238333613	15	5	13	215	2	QC 9	R19	A1
501	1.0022615406399	15	6	9	216	2	QC 9	R10	A1
502	0.997662760322332	15	7	16	217	2	QC 9	R31	A1
503	1.0179826173359	15	8	16	218	2	QC 9	R31	A1
504	1.0154872220546	15	9	24	219	2	QC 9	R43	A1
505	0.991619231327937	15	10	16	220	2	QC 9	R31	A1
506	1.01293294667426	15	11	7	221	2	QC 9	R8	A1
507	1.01206314288627	15	12	4	222	2	QC 9	R4 FVS	A1
508	0.977345723478337	15	13	10	223	2	QC 9	R13	A1
509	0.987895506652966	15	14	21	224	2	QC 9	R40	A1
510	0.989547279752468	15	15	26	225	2	QC 9	R50	A1
511	1.05972240024212	16	1	17	226	2	QC 9	R38 PAV	A1
512	0.97760292229536	16	2	26	227	2	QC 9	R50	A1
513	1.0097963667569	16	3	11	228	2	QC 9	R14	A1
514	0.970630754238782	16	4	28	229	2	QC 9	Mock	A1
515	0.98975617501983	16	5	19	230	2	QC 9	R39A	A1
516	0.974357555812676	16	6	7	231	2	QC 9	R8	A1
517	1.02597427083493	16	7	25	232	2	QC 9	R46L	A1
518	0.964776523914939	16	8	25	233	2	QC 9	R46L	A1
519	0.986943806193588	16	9	6	234	2	QC 9	R7	A1
520	0.978552572339281	16	10	21	235	2	QC 9	R40	A1
521	0.93267117567683	16	11	15	236	2	QC 9	R30	A1
522	1.0124908126934	16	12	12	237	2	QC 9	R16	A1
523	0.994786831573911	16	13	14	238	2	QC 9	R20	A1
524	1.00778381444194	16	14	17	239	2	QC 9	R38 PAV	A1
525	1.01186923061099	16	15	9	240	2	QC 9	R10	A1
526	0.970601698209437	17	1	27	241	2	QC 9	R60	A1
527	0.991126994110152	17	2	22	242	2	QC 9	R41	A1
528	0.975571941555267	17	3	21	243	2	QC 9	R40	A1
529	0.989029932392824	17	4	6	244	2	QC 9	R7	A1
530	0.941993532728608	17	5	8	245	2	QC 9	R9	A1
531	0.970028816648632	17	6	1	246	2	QC 9	R1	A1
532	0.964013768953432	17	7	22	247	2	QC 9	R41	A1
533	0.952306843537664	17	8	13	248	2	QC 9	R19	A1
534	0.986260352060931	17	9	12	249	2	QC 9	R16	A1
535	0.995643804647492	17	10	19	250	2	QC 9	R39A	A1
537	0.980357632905299	17	12	14	252	2	QC 9	R20	A1
538	0.985199607161329	17	13	17	253	2	QC 9	R38 PAV	A1
539	1.10716209679598	17	14	15	254	2	QC 9	R30	A1
540	1.00681191886956	17	15	19	255	2	QC 9	R39A	A1
541	0.994389978770705	18	1	20	256	2	QC 9	R 39T	A1
542	1.03593890348975	18	2	1	257	2	QC 9	R1	A1
543	0.98819046994639	18	3	1	258	2	QC 9	R1	A1
544	0.994572081399178	18	4	6	259	2	QC 9	R7	A1
546	1.01426007558687	18	6	18	261	2	QC 9	R38 AVI	A1
547	0.986567758352292	18	7	13	262	2	QC 9	R19	A1
549	0.991084929991249	18	9	20	264	2	QC 9	R 39T	A1
550	0.929296517270312	18	10	7	265	2	QC 9	R8	A1
551	0.991083310629269	18	11	20	266	2	QC 9	R 39T	A1
552	0.962570997126302	18	12	24	267	2	QC 9	R43	A1
553	1.00434601149982	18	13	29	268	2	QC 9	YC-	A1
554	0.984341586524896	18	14	27	269	2	QC 9	R60	A1
555	1.01860321442225	18	15	14	270	2	QC 9	R20	A1
556	1.04618427621083	19	1	14	271	2	QC 9	R20	A1
558	1.01887188890098	19	3	6	273	2	QC 9	R7	A1
559	0.996116843951154	19	4	23	274	2	QC 9	R42	A1
560	1.00721771356801	19	5	16	275	2	QC 9	R31	A1
561	1.00614690518434	19	6	16	276	2	QC 9	R31	A1
562	0.920745928498303	19	7	23	277	2	QC 9	R42	A1
563	0.967542256946307	19	8	23	278	2	QC 9	R42	A1
564	0.956197142131491	19	9	4	279	2	QC 9	R4 FVS	A1
566	1.00744581162688	19	11	12	281	2	QC 9	R16	A1
567	0.948694709188092	19	12	28	282	2	QC 9	Mock	A1
568	1.00934359709843	19	13	4	283	2	QC 9	R4 FVS	A1
569	0.989862546766079	19	14	27	284	2	QC 9	R60	A1
570	0.991353210295487	19	15	17	285	2	QC 9	R38 PAV	A1
571	1.0064973755194	1	1	17	1	3	QC 8	R38 PAV	A1
573	1.00831995940457	1	3	4	3	3	QC 8	R4 FVS	A1
574	0.984123756122389	1	4	28	4	3	QC 8	Mock	A1
575	0.994486271241153	1	5	12	5	3	QC 8	R16	A1
577	1.01295616054696	1	7	4	7	3	QC 8	R4 FVS	A1
578	1.02623684470117	1	8	23	8	3	QC 8	R42	A1
579	1.00695531070275	1	9	23	9	3	QC 8	R42	A1
580	1.00067028264333	1	10	16	10	3	QC 8	R31	A1
581	0.985449756853094	1	11	16	11	3	QC 8	R31	A1
582	1.0125500801526	1	12	23	12	3	QC 8	R42	A1
583	0.998063124936272	1	13	6	13	3	QC 8	R7	A1
585	1.02731807524961	1	15	14	15	3	QC 8	R20	A1
586	1.01245937016127	2	1	14	16	3	QC 8	R20	A1
588	1.00227151029318	2	3	29	18	3	QC 8	YC-	A1
589	0.985529298652274	2	4	24	19	3	QC 8	R43	A1
590	0.983202077186884	2	5	20	20	3	QC 8	R 39T	A1
591	1.03615191174111	2	6	7	21	3	QC 8	R8	A1
592	0.986777714843941	2	7	20	22	3	QC 8	R 39T	A1
593	0.979279547600834	2	8	12	23	3	QC 8	R16	A1
594	0.956297250819082	2	9	13	24	3	QC 8	R19	A1
595	0.979268134679204	2	10	18	25	3	QC 8	R38 AVI	A1
597	1.00371291702837	2	12	6	27	3	QC 8	R7	A1
598	1.00256596503785	2	13	1	28	3	QC 8	R1	A1
599	1.02045411882206	2	14	1	29	3	QC 8	R1	A1
600	1.01159284708106	2	15	20	30	3	QC 8	R 39T	A1
601	0.967922318470044	3	1	19	31	3	QC 8	R39A	A1
602	1.00254771859034	3	2	15	32	3	QC 8	R30	A1
603	1.00484966945795	3	3	17	33	3	QC 8	R38 PAV	A1
604	0.986349082668024	3	4	14	34	3	QC 8	R20	A1
605	0.961237378684483	3	5	23	35	3	QC 8	R42	A1
606	0.962266822994309	3	6	19	36	3	QC 8	R39A	A1
607	0.988078467549325	3	7	12	37	3	QC 8	R16	A1
608	1.1007083027242	3	8	13	38	3	QC 8	R19	A1
609	0.980234588891218	3	9	22	39	3	QC 8	R41	A1
610	0.992167756700685	3	10	1	40	3	QC 8	R1	A1
611	1.02266578069544	3	11	8	41	3	QC 8	R9	A1
612	1.0107736003549	3	12	6	42	3	QC 8	R7	A1
613	0.978808719596356	3	13	21	43	3	QC 8	R40	A1
614	0.982773153802212	3	14	22	44	3	QC 8	R41	A1
616	1.04459510529141	4	1	9	46	3	QC 8	R10	A1
617	1.01582363741102	4	2	17	47	3	QC 8	R38 PAV	A1
618	1.01337702613586	4	3	14	48	3	QC 8	R20	A1
619	1.0043771041891	4	4	12	49	3	QC 8	R16	A1
620	0.96262480875205	4	5	15	50	3	QC 8	R30	A1
621	0.999631035479009	4	6	21	51	3	QC 8	R40	A1
622	0.981313266864642	4	7	6	52	3	QC 8	R7	A1
623	1.0215170988782	4	8	25	53	3	QC 8	R46L	A1
624	1.01538852991198	4	9	25	54	3	QC 8	R46L	A1
625	0.998306787116721	4	10	7	55	3	QC 8	R8	A1
626	0.956739610184058	4	11	19	56	3	QC 8	R39A	A1
627	0.949313174230475	4	12	28	57	3	QC 8	Mock	A1
628	1.00888856120229	4	13	11	58	3	QC 8	R14	A1
629	1.00178272892083	4	14	26	59	3	QC 8	R50	A1
630	1.01062059491004	4	15	17	60	3	QC 8	R38 PAV	A1
631	0.972636208970155	5	1	26	61	3	QC 8	R50	A1
632	0.993518183182866	5	2	21	62	3	QC 8	R40	A1
634	0.988404792991612	5	4	4	64	3	QC 8	R4 FVS	A1
635	1.0283716933804	5	5	7	65	3	QC 8	R8	A1
636	0.997807946904329	5	6	16	66	3	QC 8	R31	A1
637	1.01676768783608	5	7	24	67	3	QC 8	R43	A1
638	1.00561130750618	5	8	16	68	3	QC 8	R31	A1
639	0.992784521906582	5	9	16	69	3	QC 8	R31	A1
640	1.02421525865876	5	10	9	70	3	QC 8	R10	A1
641	0.990499910381358	5	11	13	71	3	QC 8	R19	A1
642	0.969598930223621	5	12	2	72	3	QC 8	R3	A1
643	1.00460920855995	5	13	6	73	3	QC 8	R7	A1
644	1.01223217211488	5	14	18	74	3	QC 8	R38 AVI	A1
645	0.996353613853226	5	15	1	75	3	QC 8	R1	A1
646	0.932445067506754	6	1	9	76	3	QC 8	R10	A1
647	0.989101747097103	6	2	19	77	3	QC 8	R39A	A1
648	0.970648570033305	6	3	3	78	3	QC 8	R4 SLN	A1
649	1.01682435786921	6	4	18	79	3	QC 8	R38 AVI	A1
650	0.988158295570866	6	5	9	80	3	QC 8	R10	A1
651	1.00482296501939	6	6	29	81	3	QC 8	YC-	A1
652	1.0242945412135	6	7	20	82	3	QC 8	R 39T	A1
653	1.01983928694121	6	8	24	83	3	QC 8	R43	A1
654	0.957709279301777	6	9	28	84	3	QC 8	Mock	A1
655	0.984576695913941	6	10	2	85	3	QC 8	R3	A1
656	0.930763506698426	6	11	22	86	3	QC 8	R41	A1
657	1.00352741444776	6	12	7	87	3	QC 8	R8	A1
658	0.9948582800983	6	13	3	88	3	QC 8	R4 SLN	A1
659	0.995919941836604	6	14	11	89	3	QC 8	R14	A1
660	0.974830105677181	6	15	8	90	3	QC 8	R9	A1
661	0.962913757954016	7	1	4	91	3	QC 8	R4 FVS	A1
662	0.998442889354631	7	2	22	92	3	QC 8	R41	A1
664	1.02079849172845	7	4	10	94	3	QC 8	R13	A1
665	0.990308038769495	7	5	8	95	3	QC 8	R9	A1
666	0.944464640257451	7	6	26	96	3	QC 8	R50	A1
668	1.03805929854942	7	8	17	98	3	QC 8	R38 PAV	A1
669	0.991147977415276	7	9	1	99	3	QC 8	R1	A1
670	0.966817101329926	7	10	10	100	3	QC 8	R13	A1
671	0.991813975900013	7	11	15	101	3	QC 8	R30	A1
672	1.01133396216922	7	12	25	102	3	QC 8	R46L	A1
673	0.978049722686177	7	13	21	103	3	QC 8	R40	A1
674	1.00383891821007	7	14	29	104	3	QC 8	YC-	A1
675	0.978856330854741	7	15	12	105	3	QC 8	R16	A1
676	1.0027330118171	8	1	21	106	3	QC 8	R40	A1
677	1.08669665539799	8	2	26	107	3	QC 8	R50	A1
678	0.961849541743553	8	3	19	108	3	QC 8	R39A	A1
679	1.00742429673727	8	4	8	109	3	QC 8	R9	A1
680	0.989495726526523	8	5	27	110	3	QC 8	R60	A1
681	1.02413361408795	8	6	3	111	3	QC 8	R4 SLN	A1
682	0.983619907491508	8	7	14	112	3	QC 8	R20	A1
683	1.01467669575935	8	8	13	113	3	QC 8	R19	A1
684	1.02094521545436	8	9	11	114	3	QC 8	R14	A1
685	1.00806168658084	8	10	23	115	3	QC 8	R42	A1
686	0.996094352981801	8	11	11	116	3	QC 8	R14	A1
687	0.97108285224458	8	12	22	117	3	QC 8	R41	A1
688	0.994391006193655	8	13	8	118	3	QC 8	R9	A1
689	1.00260478354651	8	14	4	119	3	QC 8	R4 FVS	A1
690	0.980998598477638	8	15	13	120	3	QC 8	R19	A1
691	0.986569035422754	9	1	28	121	3	QC 8	Mock	A1
692	0.986845076924531	9	2	15	122	3	QC 8	R30	A1
694	0.982444036657278	9	4	2	124	3	QC 8	R3	A1
695	1.00321072322356	9	5	29	125	3	QC 8	YC-	A1
696	0.987885020059151	9	6	25	126	3	QC 8	R46L	A1
697	1.0246303654955	9	7	15	127	3	QC 8	R30	A1
698	1.01436555303726	9	8	3	128	3	QC 8	R4 SLN	A1
699	0.956002736934574	9	9	18	129	3	QC 8	R38 AVI	A1
700	1.02170560357184	9	10	7	130	3	QC 8	R8	A1
701	0.97391154397226	9	11	18	131	3	QC 8	R38 AVI	A1
702	0.988007468926954	9	12	2	132	3	QC 8	R3	A1
703	1.00189643980228	9	13	24	133	3	QC 8	R43	A1
705	0.927591540467588	9	15	24	135	3	QC 8	R43	A1
706	0.984248024886689	10	1	3	136	3	QC 8	R4 SLN	A1
707	0.996312952702405	10	2	20	137	3	QC 8	R 39T	A1
708	1.00449217509727	10	3	25	138	3	QC 8	R46L	A1
709	1.0279925179407	10	4	9	139	3	QC 8	R10	A1
710	0.988003354876056	10	5	2	140	3	QC 8	R3	A1
711	0.992472685075385	10	6	26	141	3	QC 8	R50	A1
712	0.996875107703441	10	7	11	142	3	QC 8	R14	A1
713	0.989348390437376	10	8	10	143	3	QC 8	R13	A1
714	0.976829342506515	10	9	11	144	3	QC 8	R14	A1
715	0.961462102229503	10	10	26	145	3	QC 8	R50	A1
716	1.0213962299675	10	11	2	146	3	QC 8	R3	A1
717	0.992820399220348	10	12	9	147	3	QC 8	R10	A1
718	0.99487754409596	10	13	25	148	3	QC 8	R46L	A1
719	0.992382485192101	10	14	20	149	3	QC 8	R 39T	A1
720	1.00316568972047	10	15	3	150	3	QC 8	R4 SLN	A1
723	0.97245865366949	11	3	24	153	3	QC 8	R43	A1
724	0.98288032696462	11	4	2	154	3	QC 8	R3	A1
725	0.978424272989366	11	5	18	155	3	QC 8	R38 AVI	A1
726	0.966574749715884	11	6	7	156	3	QC 8	R8	A1
727	0.982936290793051	11	7	18	157	3	QC 8	R38 AVI	A1
728	1.00625782709396	11	8	3	158	3	QC 8	R4 SLN	A1
729	0.976949592746542	11	9	15	159	3	QC 8	R30	A1
730	0.979731734993038	11	10	25	160	3	QC 8	R46L	A1
731	0.997500765722441	11	11	29	161	3	QC 8	YC-	A1
732	0.997810196225393	11	12	2	162	3	QC 8	R3	A1
734	1.00645607280969	11	14	15	164	3	QC 8	R30	A1
735	1.01916161071663	11	15	28	165	3	QC 8	Mock	A1
736	0.988335632111891	12	1	13	166	3	QC 8	R19	A1
737	1.01046067884522	12	2	4	167	3	QC 8	R4 FVS	A1
738	0.9866972029745	12	3	8	168	3	QC 8	R9	A1
740	1.04011774964619	12	5	11	170	3	QC 8	R14	A1
741	0.943313634608927	12	6	23	171	3	QC 8	R42	A1
742	1.00331016261288	12	7	11	172	3	QC 8	R14	A1
743	0.988425668481864	12	8	13	173	3	QC 8	R19	A1
744	0.983954316289225	12	9	14	174	3	QC 8	R20	A1
745	0.992155758523602	12	10	3	175	3	QC 8	R4 SLN	A1
746	0.973223861422182	12	11	27	176	3	QC 8	R60	A1
747	0.978146356832755	12	12	8	177	3	QC 8	R9	A1
748	0.98530092573362	12	13	19	178	3	QC 8	R39A	A1
749	1.01073584068159	12	14	26	179	3	QC 8	R50	A1
750	0.981624344207147	12	15	21	180	3	QC 8	R40	A1
751	1.03967210653977	13	1	12	181	3	QC 8	R16	A1
752	0.99290697459738	13	2	29	182	3	QC 8	YC-	A1
753	1.00908371618675	13	3	21	183	3	QC 8	R40	A1
754	0.980720548025624	13	4	25	184	3	QC 8	R46L	A1
755	1.03427896247804	13	5	15	185	3	QC 8	R30	A1
757	0.981014265559589	13	7	1	187	3	QC 8	R1	A1
758	0.973578443088035	13	8	17	188	3	QC 8	R38 PAV	A1
760	1.01556508246815	13	10	26	190	3	QC 8	R50	A1
761	0.9911490713136	13	11	8	191	3	QC 8	R9	A1
762	0.985712140707748	13	12	10	192	3	QC 8	R13	A1
763	0.984447381855373	13	13	27	193	3	QC 8	R60	A1
764	0.980198775376637	13	14	22	194	3	QC 8	R41	A1
765	0.999626179050335	13	15	4	195	3	QC 8	R4 FVS	A1
766	1.02181735366848	14	1	8	196	3	QC 8	R9	A1
767	1.02606758499495	14	2	11	197	3	QC 8	R14	A1
768	0.994863553111728	14	3	3	198	3	QC 8	R4 SLN	A1
769	1.02456035000912	14	4	7	199	3	QC 8	R8	A1
770	1.0024040509003	14	5	22	200	3	QC 8	R41	A1
771	0.998245482931898	14	6	2	201	3	QC 8	R3	A1
772	0.994789380631339	14	7	28	202	3	QC 8	Mock	A1
773	0.942209593724192	14	8	24	203	3	QC 8	R43	A1
774	0.996123419353468	14	9	20	204	3	QC 8	R 39T	A1
775	0.998352887032705	14	10	29	205	3	QC 8	YC-	A1
776	1.02832189269898	14	11	9	206	3	QC 8	R10	A1
777	0.973252057948218	14	12	18	207	3	QC 8	R38 AVI	A1
778	0.992288902637554	14	13	3	208	3	QC 8	R4 SLN	A1
779	1.00272976793076	14	14	19	209	3	QC 8	R39A	A1
780	1.0018405083629	14	15	9	210	3	QC 8	R10	A1
781	0.996807573793471	15	1	1	211	3	QC 8	R1	A1
782	0.970667476947709	15	2	18	212	3	QC 8	R38 AVI	A1
783	0.981969787488895	15	3	6	213	3	QC 8	R7	A1
784	1.00078173786585	15	4	2	214	3	QC 8	R3	A1
785	1.02055693175141	15	5	13	215	3	QC 8	R19	A1
786	1.00670093247867	15	6	9	216	3	QC 8	R10	A1
787	1.00822431081288	15	7	16	217	3	QC 8	R31	A1
788	0.986388534806831	15	8	16	218	3	QC 8	R31	A1
789	0.989493323297175	15	9	24	219	3	QC 8	R43	A1
790	1.00293387440572	15	10	16	220	3	QC 8	R31	A1
791	0.98708432579099	15	11	7	221	3	QC 8	R8	A1
792	1.00312624383044	15	12	4	222	3	QC 8	R4 FVS	A1
793	1.00939775033888	15	13	10	223	3	QC 8	R13	A1
794	1.00284232030107	15	14	21	224	3	QC 8	R40	A1
795	1.00097409305829	15	15	26	225	3	QC 8	R50	A1
796	1.0305778928378	16	1	17	226	3	QC 8	R38 PAV	A1
797	1.0242615665981	16	2	26	227	3	QC 8	R50	A1
798	1.01578801779368	16	3	11	228	3	QC 8	R14	A1
799	0.988867914172447	16	4	28	229	3	QC 8	Mock	A1
800	1.01059277829809	16	5	19	230	3	QC 8	R39A	A1
801	0.997764989267004	16	6	7	231	3	QC 8	R8	A1
802	0.972445822418811	16	7	25	232	3	QC 8	R46L	A1
803	0.947265403574047	16	8	25	233	3	QC 8	R46L	A1
804	1.00372447011906	16	9	6	234	3	QC 8	R7	A1
805	1.05454108881755	16	10	21	235	3	QC 8	R40	A1
806	0.984257331978108	16	11	15	236	3	QC 8	R30	A1
807	1.00427990377745	16	12	12	237	3	QC 8	R16	A1
808	0.997016316971549	16	13	14	238	3	QC 8	R20	A1
809	0.953527693504185	16	14	17	239	3	QC 8	R38 PAV	A1
810	0.992420773834669	16	15	9	240	3	QC 8	R10	A1
811	0.982202152305031	17	1	27	241	3	QC 8	R60	A1
812	0.998172388464396	17	2	22	242	3	QC 8	R41	A1
813	0.975630701323132	17	3	21	243	3	QC 8	R40	A1
814	1.01434712754269	17	4	6	244	3	QC 8	R7	A1
815	0.959543125321942	17	5	8	245	3	QC 8	R9	A1
816	0.979546705556848	17	6	1	246	3	QC 8	R1	A1
817	1.02627810246384	17	7	22	247	3	QC 8	R41	A1
818	0.994602167623824	17	8	13	248	3	QC 8	R19	A1
819	1.06116137979996	17	9	12	249	3	QC 8	R16	A1
820	0.986599957025244	17	10	19	250	3	QC 8	R39A	A1
822	0.989161015477806	17	12	14	252	3	QC 8	R20	A1
823	1.00307823317383	17	13	17	253	3	QC 8	R38 PAV	A1
824	1.11473615286919	17	14	15	254	3	QC 8	R30	A1
825	0.988197069952121	17	15	19	255	3	QC 8	R39A	A1
826	0.993237066210495	18	1	20	256	3	QC 8	R 39T	A1
827	0.955088669469775	18	2	1	257	3	QC 8	R1	A1
828	0.982469538836068	18	3	1	258	3	QC 8	R1	A1
829	0.985850791443604	18	4	6	259	3	QC 8	R7	A1
831	0.946671314498	18	6	18	261	3	QC 8	R38 AVI	A1
832	0.995547411193673	18	7	13	262	3	QC 8	R19	A1
834	0.98297330913277	18	9	20	264	3	QC 8	R 39T	A1
835	1.09835045883658	18	10	7	265	3	QC 8	R8	A1
836	0.953930984494807	18	11	20	266	3	QC 8	R 39T	A1
837	1.02887510816297	18	12	24	267	3	QC 8	R43	A1
838	0.999638967074872	18	13	29	268	3	QC 8	YC-	A1
839	0.960309908776304	18	14	27	269	3	QC 8	R60	A1
840	0.98199139856457	18	15	14	270	3	QC 8	R20	A1
841	0.960901915776404	19	1	14	271	3	QC 8	R20	A1
843	1.02047967128043	19	3	6	273	3	QC 8	R7	A1
844	0.995732233939115	19	4	23	274	3	QC 8	R42	A1
845	1.00204430633175	19	5	16	275	3	QC 8	R31	A1
846	1.0067824228421	19	6	16	276	3	QC 8	R31	A1
847	0.959997343264324	19	7	23	277	3	QC 8	R42	A1
848	0.989320085812108	19	8	23	278	3	QC 8	R42	A1
849	1.01655526007961	19	9	4	279	3	QC 8	R4 FVS	A1
851	0.965664512216241	19	11	12	281	3	QC 8	R16	A1
852	0.980931452065668	19	12	28	282	3	QC 8	Mock	A1
853	0.995457350317756	19	13	4	283	3	QC 8	R4 FVS	A1
854	0.984103846103576	19	14	27	284	3	QC 8	R60	A1
855	0.999012044787059	19	15	17	285	3	QC 8	R38 PAV	A1
856	1.00924828934848	1	1	17	1	4	QC 7	R38 PAV	A1
858	0.998115531280342	1	3	4	3	4	QC 7	R4 FVS	A1
859	0.990585807656427	1	4	28	4	4	QC 7	Mock	A1
860	0.97138050813232	1	5	12	5	4	QC 7	R16	A1
862	0.990873788050965	1	7	4	7	4	QC 7	R4 FVS	A1
863	0.965406447543037	1	8	23	8	4	QC 7	R42	A1
864	0.965153858413137	1	9	23	9	4	QC 7	R42	A1
865	0.99012942527014	1	10	16	10	4	QC 7	R31	A1
866	0.977419440824641	1	11	16	11	4	QC 7	R31	A1
867	0.973636249172764	1	12	23	12	4	QC 7	R42	A1
868	1.00138994091765	1	13	6	13	4	QC 7	R7	A1
870	1.03821256139627	1	15	14	15	4	QC 7	R20	A1
871	1.00921011364786	2	1	14	16	4	QC 7	R20	A1
873	0.992748898286937	2	3	29	18	4	QC 7	YC-	A1
874	0.997540197773756	2	4	24	19	4	QC 7	R43	A1
875	0.997223560044471	2	5	20	20	4	QC 7	R 39T	A1
876	1.02045639284685	2	6	7	21	4	QC 7	R8	A1
877	0.970689181408714	2	7	20	22	4	QC 7	R 39T	A1
878	0.977257512324509	2	8	12	23	4	QC 7	R16	A1
879	0.987146316040764	2	9	13	24	4	QC 7	R19	A1
880	0.980590564618986	2	10	18	25	4	QC 7	R38 AVI	A1
882	0.986621470179198	2	12	6	27	4	QC 7	R7	A1
883	0.976398391210777	2	13	1	28	4	QC 7	R1	A1
884	0.992243452021992	2	14	1	29	4	QC 7	R1	A1
885	0.992640174504138	2	15	20	30	4	QC 7	R 39T	A1
886	1.01412180841832	3	1	19	31	4	QC 7	R39A	A1
887	0.972076342764761	3	2	15	32	4	QC 7	R30	A1
888	1.00415196571631	3	3	17	33	4	QC 7	R38 PAV	A1
889	0.993746384635559	3	4	14	34	4	QC 7	R20	A1
890	0.991533464433667	3	5	23	35	4	QC 7	R42	A1
891	0.978035280026511	3	6	19	36	4	QC 7	R39A	A1
892	0.986366440885414	3	7	12	37	4	QC 7	R16	A1
893	0.962025121623267	3	8	13	38	4	QC 7	R19	A1
894	0.992393570449605	3	9	22	39	4	QC 7	R41	A1
895	1.00798468110025	3	10	1	40	4	QC 7	R1	A1
896	0.994299323088898	3	11	8	41	4	QC 7	R9	A1
897	0.996595384159887	3	12	6	42	4	QC 7	R7	A1
898	0.971462830644264	3	13	21	43	4	QC 7	R40	A1
899	0.994906289164715	3	14	22	44	4	QC 7	R41	A1
901	1.01676550570799	4	1	9	46	4	QC 7	R10	A1
902	0.99631272173806	4	2	17	47	4	QC 7	R38 PAV	A1
903	0.990592447865406	4	3	14	48	4	QC 7	R20	A1
904	1.00679786507081	4	4	12	49	4	QC 7	R16	A1
905	0.952917366832318	4	5	15	50	4	QC 7	R30	A1
906	0.996035153179557	4	6	21	51	4	QC 7	R40	A1
907	1.01621658937062	4	7	6	52	4	QC 7	R7	A1
908	0.995999100139693	4	8	25	53	4	QC 7	R46L	A1
909	0.99648778105241	4	9	25	54	4	QC 7	R46L	A1
910	0.990027908532797	4	10	7	55	4	QC 7	R8	A1
911	0.976261743947292	4	11	19	56	4	QC 7	R39A	A1
912	0.96622043168877	4	12	28	57	4	QC 7	Mock	A1
913	0.989020295160933	4	13	11	58	4	QC 7	R14	A1
914	0.928278576066506	4	14	26	59	4	QC 7	R50	A1
915	0.986852331671558	4	15	17	60	4	QC 7	R38 PAV	A1
916	1.01626816578328	5	1	26	61	4	QC 7	R50	A1
917	0.992964475613039	5	2	21	62	4	QC 7	R40	A1
919	0.987036583872502	5	4	4	64	4	QC 7	R4 FVS	A1
920	1.01319952348765	5	5	7	65	4	QC 7	R8	A1
921	1.00153688756688	5	6	16	66	4	QC 7	R31	A1
922	0.990480991574729	5	7	24	67	4	QC 7	R43	A1
923	0.984999936184037	5	8	16	68	4	QC 7	R31	A1
924	0.988582886494085	5	9	16	69	4	QC 7	R31	A1
925	0.996079124053338	5	10	9	70	4	QC 7	R10	A1
926	0.997817442393403	5	11	13	71	4	QC 7	R19	A1
927	1.00396127638642	5	12	2	72	4	QC 7	R3	A1
928	0.999092378156015	5	13	6	73	4	QC 7	R7	A1
929	1.01667482812158	5	14	18	74	4	QC 7	R38 AVI	A1
930	0.98954818039156	5	15	1	75	4	QC 7	R1	A1
931	1.01336412998919	6	1	9	76	4	QC 7	R10	A1
932	0.984236206800511	6	2	19	77	4	QC 7	R39A	A1
933	1.00287848735226	6	3	3	78	4	QC 7	R4 SLN	A1
934	0.987612062000741	6	4	18	79	4	QC 7	R38 AVI	A1
935	1.00743354494136	6	5	9	80	4	QC 7	R10	A1
936	0.994923580365458	6	6	29	81	4	QC 7	YC-	A1
937	0.957763947096607	6	7	20	82	4	QC 7	R 39T	A1
938	0.975112618855744	6	8	24	83	4	QC 7	R43	A1
939	1.00888084087426	6	9	28	84	4	QC 7	Mock	A1
940	0.986157999970627	6	10	2	85	4	QC 7	R3	A1
941	0.991428448800528	6	11	22	86	4	QC 7	R41	A1
942	1.02188778401075	6	12	7	87	4	QC 7	R8	A1
943	0.987057701000611	6	13	3	88	4	QC 7	R4 SLN	A1
944	1.00489040643929	6	14	11	89	4	QC 7	R14	A1
945	0.961660566528667	6	15	8	90	4	QC 7	R9	A1
946	0.971380781318874	7	1	4	91	4	QC 7	R4 FVS	A1
947	0.989124625341416	7	2	22	92	4	QC 7	R41	A1
949	1.03183914287267	7	4	10	94	4	QC 7	R13	A1
950	0.99453206423427	7	5	8	95	4	QC 7	R9	A1
951	1.02691328726654	7	6	26	96	4	QC 7	R50	A1
953	0.948650862785978	7	8	17	98	4	QC 7	R38 PAV	A1
954	0.967034822614659	7	9	1	99	4	QC 7	R1	A1
955	0.97660560783977	7	10	10	100	4	QC 7	R13	A1
956	0.965488201642165	7	11	15	101	4	QC 7	R30	A1
957	0.984753696959122	7	12	25	102	4	QC 7	R46L	A1
958	0.987076252702684	7	13	21	103	4	QC 7	R40	A1
959	0.99849959331481	7	14	29	104	4	QC 7	YC-	A1
960	1.00929485783138	7	15	12	105	4	QC 7	R16	A1
961	0.993045132448731	8	1	21	106	4	QC 7	R40	A1
962	0.959171805750928	8	2	26	107	4	QC 7	R50	A1
963	1.00146539043434	8	3	19	108	4	QC 7	R39A	A1
964	0.976409341811645	8	4	8	109	4	QC 7	R9	A1
965	0.99832802242513	8	5	27	110	4	QC 7	R60	A1
966	0.984902417428119	8	6	3	111	4	QC 7	R4 SLN	A1
967	0.983033710307814	8	7	14	112	4	QC 7	R20	A1
968	0.933711000483011	8	8	13	113	4	QC 7	R19	A1
969	0.955257199287859	8	9	11	114	4	QC 7	R14	A1
970	1.0010322689818	8	10	23	115	4	QC 7	R42	A1
971	1.00331981816812	8	11	11	116	4	QC 7	R14	A1
972	0.975788382532177	8	12	22	117	4	QC 7	R41	A1
973	0.997476003968755	8	13	8	118	4	QC 7	R9	A1
974	0.962135537181786	8	14	4	119	4	QC 7	R4 FVS	A1
975	0.993659948082395	8	15	13	120	4	QC 7	R19	A1
976	0.985738386393051	9	1	28	121	4	QC 7	Mock	A1
977	0.984939086863835	9	2	15	122	4	QC 7	R30	A1
979	0.996649490330839	9	4	2	124	4	QC 7	R3	A1
980	0.992129709874085	9	5	29	125	4	QC 7	YC-	A1
981	0.980956328635152	9	6	25	126	4	QC 7	R46L	A1
982	0.984461562287415	9	7	15	127	4	QC 7	R30	A1
983	0.993313232127881	9	8	3	128	4	QC 7	R4 SLN	A1
984	0.983360934407574	9	9	18	129	4	QC 7	R38 AVI	A1
985	1.00705990393552	9	10	7	130	4	QC 7	R8	A1
986	0.988144196192773	9	11	18	131	4	QC 7	R38 AVI	A1
987	0.981702249071383	9	12	2	132	4	QC 7	R3	A1
988	0.985996752061243	9	13	24	133	4	QC 7	R43	A1
990	0.991835012267239	9	15	24	135	4	QC 7	R43	A1
991	0.995974858094509	10	1	3	136	4	QC 7	R4 SLN	A1
992	0.983485287290347	10	2	20	137	4	QC 7	R 39T	A1
993	1.00876138832961	10	3	25	138	4	QC 7	R46L	A1
994	0.978127965376671	10	4	9	139	4	QC 7	R10	A1
995	1.00317210090799	10	5	2	140	4	QC 7	R3	A1
996	1.01724707095356	10	6	26	141	4	QC 7	R50	A1
997	1.03275310965234	10	7	11	142	4	QC 7	R14	A1
998	0.996980269756717	10	8	10	143	4	QC 7	R13	A1
999	0.987712412756694	10	9	11	144	4	QC 7	R14	A1
1000	1.01924006554303	10	10	26	145	4	QC 7	R50	A1
1001	0.985965387139085	10	11	2	146	4	QC 7	R3	A1
1002	0.995334197925291	10	12	9	147	4	QC 7	R10	A1
1003	0.985543024465158	10	13	25	148	4	QC 7	R46L	A1
1004	0.98291273605514	10	14	20	149	4	QC 7	R 39T	A1
1005	1.00215700258826	10	15	3	150	4	QC 7	R4 SLN	A1
1008	0.978471745857722	11	3	24	153	4	QC 7	R43	A1
1009	1.00826291045851	11	4	2	154	4	QC 7	R3	A1
1010	1.01179085252128	11	5	18	155	4	QC 7	R38 AVI	A1
1011	1.02091283020639	11	6	7	156	4	QC 7	R8	A1
1012	0.995013820438858	11	7	18	157	4	QC 7	R38 AVI	A1
1013	0.963328095645136	11	8	3	158	4	QC 7	R4 SLN	A1
1014	1.02113832678007	11	9	15	159	4	QC 7	R30	A1
1015	0.981714647057164	11	10	25	160	4	QC 7	R46L	A1
1016	0.996915454055883	11	11	29	161	4	QC 7	YC-	A1
1017	0.984245614093219	11	12	2	162	4	QC 7	R3	A1
1019	0.972701367503446	11	14	15	164	4	QC 7	R30	A1
1020	0.98104707333823	11	15	28	165	4	QC 7	Mock	A1
1021	0.998517789428429	12	1	13	166	4	QC 7	R19	A1
1022	0.989984708621947	12	2	4	167	4	QC 7	R4 FVS	A1
1023	0.996671381984085	12	3	8	168	4	QC 7	R9	A1
1025	1.1166488821314	12	5	11	170	4	QC 7	R14	A1
1026	0.984212815155462	12	6	23	171	4	QC 7	R42	A1
1027	1.01174325476489	12	7	11	172	4	QC 7	R14	A1
1028	1.02101709865724	12	8	13	173	4	QC 7	R19	A1
1029	0.986404008750581	12	9	14	174	4	QC 7	R20	A1
1030	0.974636734451615	12	10	3	175	4	QC 7	R4 SLN	A1
1031	0.977933727258076	12	11	27	176	4	QC 7	R60	A1
1032	0.987462976212946	12	12	8	177	4	QC 7	R9	A1
1033	1.01650023590896	12	13	19	178	4	QC 7	R39A	A1
1034	0.997097825366827	12	14	26	179	4	QC 7	R50	A1
1035	0.991439079580034	12	15	21	180	4	QC 7	R40	A1
1036	0.98465509946483	13	1	12	181	4	QC 7	R16	A1
1037	0.992866550828426	13	2	29	182	4	QC 7	YC-	A1
1038	0.991822641830061	13	3	21	183	4	QC 7	R40	A1
1039	1.01215331816362	13	4	25	184	4	QC 7	R46L	A1
1040	1.02192055057997	13	5	15	185	4	QC 7	R30	A1
1042	1.0159498112165	13	7	1	187	4	QC 7	R1	A1
1043	0.995278974015526	13	8	17	188	4	QC 7	R38 PAV	A1
1045	1.01170368136361	13	10	26	190	4	QC 7	R50	A1
1046	0.985793348588387	13	11	8	191	4	QC 7	R9	A1
1047	0.985997796732359	13	12	10	192	4	QC 7	R13	A1
1048	0.976960671838403	13	13	27	193	4	QC 7	R60	A1
1049	0.985489368466731	13	14	22	194	4	QC 7	R41	A1
1050	0.991603712322914	13	15	4	195	4	QC 7	R4 FVS	A1
1051	0.995090208207955	14	1	8	196	4	QC 7	R9	A1
1052	1.02577950928093	14	2	11	197	4	QC 7	R14	A1
1053	1.00690912576093	14	3	3	198	4	QC 7	R4 SLN	A1
1054	1.04661423356445	14	4	7	199	4	QC 7	R8	A1
1055	0.994576346668263	14	5	22	200	4	QC 7	R41	A1
1056	0.989929847997537	14	6	2	201	4	QC 7	R3	A1
1057	1.01039982336138	14	7	28	202	4	QC 7	Mock	A1
1058	0.979140532469702	14	8	24	203	4	QC 7	R43	A1
1059	1.00327113473845	14	9	20	204	4	QC 7	R 39T	A1
1060	0.997451634394254	14	10	29	205	4	QC 7	YC-	A1
1061	1.03061449808997	14	11	9	206	4	QC 7	R10	A1
1062	0.983670051085507	14	12	18	207	4	QC 7	R38 AVI	A1
1063	1.00986671083575	14	13	3	208	4	QC 7	R4 SLN	A1
1064	0.994722592147981	14	14	19	209	4	QC 7	R39A	A1
1065	0.991092713913606	14	15	9	210	4	QC 7	R10	A1
1066	1.00186819440604	15	1	1	211	4	QC 7	R1	A1
1067	1.00451583452487	15	2	18	212	4	QC 7	R38 AVI	A1
1068	0.972740113230124	15	3	6	213	4	QC 7	R7	A1
1069	0.989898473427874	15	4	2	214	4	QC 7	R3	A1
1070	1.0132083093632	15	5	13	215	4	QC 7	R19	A1
1071	1.02018039971828	15	6	9	216	4	QC 7	R10	A1
1072	0.987418133221075	15	7	16	217	4	QC 7	R31	A1
1073	0.993083381594842	15	8	16	218	4	QC 7	R31	A1
1074	0.99908876264313	15	9	24	219	4	QC 7	R43	A1
1075	0.987733016091715	15	10	16	220	4	QC 7	R31	A1
1076	0.988464451043791	15	11	7	221	4	QC 7	R8	A1
1077	0.998926135036518	15	12	4	222	4	QC 7	R4 FVS	A1
1078	0.971445229001011	15	13	10	223	4	QC 7	R13	A1
1079	0.992572284452775	15	14	21	224	4	QC 7	R40	A1
1080	0.989917232909318	15	15	26	225	4	QC 7	R50	A1
1081	0.973591373490754	16	1	17	226	4	QC 7	R38 PAV	A1
1082	0.955750258404376	16	2	26	227	4	QC 7	R50	A1
1083	1.09761540418864	16	3	11	228	4	QC 7	R14	A1
1084	0.994021160402222	16	4	28	229	4	QC 7	Mock	A1
1085	0.986130860695784	16	5	19	230	4	QC 7	R39A	A1
1086	0.977041710444582	16	6	7	231	4	QC 7	R8	A1
1087	0.982705096086345	16	7	25	232	4	QC 7	R46L	A1
1088	0.994866194832033	16	8	25	233	4	QC 7	R46L	A1
1089	1.0085113799125	16	9	6	234	4	QC 7	R7	A1
1090	0.968899894033682	16	10	21	235	4	QC 7	R40	A1
1091	1.02020851864517	16	11	15	236	4	QC 7	R30	A1
1092	0.984139367880512	16	12	12	237	4	QC 7	R16	A1
1093	0.984191289206567	16	13	14	238	4	QC 7	R20	A1
1094	0.981932026384453	16	14	17	239	4	QC 7	R38 PAV	A1
1095	0.981252051615999	16	15	9	240	4	QC 7	R10	A1
1096	1.00471347369206	17	1	27	241	4	QC 7	R60	A1
1097	0.995489248961827	17	2	22	242	4	QC 7	R41	A1
1098	0.984557993494665	17	3	21	243	4	QC 7	R40	A1
1099	0.981079468144633	17	4	6	244	4	QC 7	R7	A1
1100	0.986241158469279	17	5	8	245	4	QC 7	R9	A1
1101	1.00604269304298	17	6	1	246	4	QC 7	R1	A1
1102	0.983478335933428	17	7	22	247	4	QC 7	R41	A1
1103	1.01343324218283	17	8	13	248	4	QC 7	R19	A1
1104	1.02222054917142	17	9	12	249	4	QC 7	R16	A1
1105	0.993579592115769	17	10	19	250	4	QC 7	R39A	A1
1107	0.988209023457383	17	12	14	252	4	QC 7	R20	A1
1108	1.0203641547075	17	13	17	253	4	QC 7	R38 PAV	A1
1109	1.04523994385684	17	14	15	254	4	QC 7	R30	A1
1110	0.990710523103328	17	15	19	255	4	QC 7	R39A	A1
1111	0.959096268178036	18	1	20	256	4	QC 7	R 39T	A1
1112	0.994155986179759	18	2	1	257	4	QC 7	R1	A1
1113	0.98796545574567	18	3	1	258	4	QC 7	R1	A1
1114	0.991305456453101	18	4	6	259	4	QC 7	R7	A1
1116	1.06171274344254	18	6	18	261	4	QC 7	R38 AVI	A1
1117	0.97908621795126	18	7	13	262	4	QC 7	R19	A1
1119	0.991231484644691	18	9	20	264	4	QC 7	R 39T	A1
1120	1.08670049670194	18	10	7	265	4	QC 7	R8	A1
1121	0.95492018030026	18	11	20	266	4	QC 7	R 39T	A1
1122	0.985605615213412	18	12	24	267	4	QC 7	R43	A1
1123	0.994185042952541	18	13	29	268	4	QC 7	YC-	A1
1124	0.967633616988192	18	14	27	269	4	QC 7	R60	A1
1125	0.989084327814773	18	15	14	270	4	QC 7	R20	A1
1126	1.01417189441842	19	1	14	271	4	QC 7	R20	A1
1128	1.01504522729398	19	3	6	273	4	QC 7	R7	A1
1129	1.00331616521469	19	4	23	274	4	QC 7	R42	A1
1130	0.983892734466405	19	5	16	275	4	QC 7	R31	A1
1131	1.01849738661946	19	6	16	276	4	QC 7	R31	A1
1132	0.910407843152513	19	7	23	277	4	QC 7	R42	A1
1133	0.987735328757813	19	8	23	278	4	QC 7	R42	A1
1134	0.988060877201631	19	9	4	279	4	QC 7	R4 FVS	A1
1136	1.01412398551767	19	11	12	281	4	QC 7	R16	A1
1137	1.00734314869902	19	12	28	282	4	QC 7	Mock	A1
1138	0.983577475946687	19	13	4	283	4	QC 7	R4 FVS	A1
1139	0.987315939766388	19	14	27	284	4	QC 7	R60	A1
1140	0.970956531441997	19	15	17	285	4	QC 7	R38 PAV	A1
1141	0.99692990036865	1	1	17	1	5	QC 6	R38 PAV	A1
1143	1.00463673088306	1	3	4	3	5	QC 6	R4 FVS	A1
1144	0.982952474089023	1	4	28	4	5	QC 6	Mock	A1
1145	1.01618707933431	1	5	12	5	5	QC 6	R16	A1
1147	1.03034838539358	1	7	4	7	5	QC 6	R4 FVS	A1
1148	0.947389997866046	1	8	23	8	5	QC 6	R42	A1
1149	0.969893805326159	1	9	23	9	5	QC 6	R42	A1
1150	0.997533643807782	1	10	16	10	5	QC 6	R31	A1
1151	0.991834288685047	1	11	16	11	5	QC 6	R31	A1
1152	0.970970990599572	1	12	23	12	5	QC 6	R42	A1
1153	0.995978762624466	1	13	6	13	5	QC 6	R7	A1
1155	1.04288933408077	1	15	14	15	5	QC 6	R20	A1
1156	0.998710761389435	2	1	14	16	5	QC 6	R20	A1
1158	0.998610301995501	2	3	29	18	5	QC 6	YC-	A1
1159	1.00760396866769	2	4	24	19	5	QC 6	R43	A1
1160	0.996342994976964	2	5	20	20	5	QC 6	R 39T	A1
1161	1.04961769354734	2	6	7	21	5	QC 6	R8	A1
1162	0.996293608275823	2	7	20	22	5	QC 6	R 39T	A1
1163	0.967998883651372	2	8	12	23	5	QC 6	R16	A1
1164	0.978277616588789	2	9	13	24	5	QC 6	R19	A1
1165	0.99086111305622	2	10	18	25	5	QC 6	R38 AVI	A1
1167	1.0039448626893	2	12	6	27	5	QC 6	R7	A1
1168	0.99788773099519	2	13	1	28	5	QC 6	R1	A1
1169	0.992055122801968	2	14	1	29	5	QC 6	R1	A1
1170	0.994280873114608	2	15	20	30	5	QC 6	R 39T	A1
1171	1.012280159402	3	1	19	31	5	QC 6	R39A	A1
1172	1.00300295353848	3	2	15	32	5	QC 6	R30	A1
1173	0.991515377204693	3	3	17	33	5	QC 6	R38 PAV	A1
1174	0.997510641263928	3	4	14	34	5	QC 6	R20	A1
1175	1.00995240075806	3	5	23	35	5	QC 6	R42	A1
1176	0.989302516970683	3	6	19	36	5	QC 6	R39A	A1
1177	0.977956989738813	3	7	12	37	5	QC 6	R16	A1
1178	0.952258646303283	3	8	13	38	5	QC 6	R19	A1
1179	0.979657296238419	3	9	22	39	5	QC 6	R41	A1
1180	0.994149000667134	3	10	1	40	5	QC 6	R1	A1
1181	0.984956076117537	3	11	8	41	5	QC 6	R9	A1
1182	0.985051384043698	3	12	6	42	5	QC 6	R7	A1
1183	1.01874476817307	3	13	21	43	5	QC 6	R40	A1
1184	1.00951191579847	3	14	22	44	5	QC 6	R41	A1
1186	0.976367767920737	4	1	9	46	5	QC 6	R10	A1
1187	0.972908627641928	4	2	17	47	5	QC 6	R38 PAV	A1
1188	0.986473856387443	4	3	14	48	5	QC 6	R20	A1
1189	0.973945365880023	4	4	12	49	5	QC 6	R16	A1
1190	1.00555225673918	4	5	15	50	5	QC 6	R30	A1
1191	0.977004892194344	4	6	21	51	5	QC 6	R40	A1
1192	0.991016504549354	4	7	6	52	5	QC 6	R7	A1
1193	1.00252919113791	4	8	25	53	5	QC 6	R46L	A1
1194	0.990240893382096	4	9	25	54	5	QC 6	R46L	A1
1195	1.01280236424729	4	10	7	55	5	QC 6	R8	A1
1196	0.986909306935519	4	11	19	56	5	QC 6	R39A	A1
1197	1.01078630108281	4	12	28	57	5	QC 6	Mock	A1
1198	0.981822606663731	4	13	11	58	5	QC 6	R14	A1
1199	1.01506454231424	4	14	26	59	5	QC 6	R50	A1
1200	0.999219764172433	4	15	17	60	5	QC 6	R38 PAV	A1
1201	1.01668158649251	5	1	26	61	5	QC 6	R50	A1
1202	1.00199959436452	5	2	21	62	5	QC 6	R40	A1
1204	0.991126399673511	5	4	4	64	5	QC 6	R4 FVS	A1
1205	1.02587860095254	5	5	7	65	5	QC 6	R8	A1
1206	0.980883869175757	5	6	16	66	5	QC 6	R31	A1
1207	0.990561637076448	5	7	24	67	5	QC 6	R43	A1
1208	1.0084121471751	5	8	16	68	5	QC 6	R31	A1
1209	0.965480165577822	5	9	16	69	5	QC 6	R31	A1
1210	1.00865972003872	5	10	9	70	5	QC 6	R10	A1
1211	1.00241761918294	5	11	13	71	5	QC 6	R19	A1
1212	1.00993476649581	5	12	2	72	5	QC 6	R3	A1
1213	1.01044926661712	5	13	6	73	5	QC 6	R7	A1
1214	0.959813690474702	5	14	18	74	5	QC 6	R38 AVI	A1
1215	0.989395772606763	5	15	1	75	5	QC 6	R1	A1
1216	1.02892875670676	6	1	9	76	5	QC 6	R10	A1
1217	0.989603916568198	6	2	19	77	5	QC 6	R39A	A1
1218	0.997392114305525	6	3	3	78	5	QC 6	R4 SLN	A1
1219	1.00394537172126	6	4	18	79	5	QC 6	R38 AVI	A1
1220	0.993847842494253	6	5	9	80	5	QC 6	R10	A1
1221	0.999155103033378	6	6	29	81	5	QC 6	YC-	A1
1222	0.979802381733026	6	7	20	82	5	QC 6	R 39T	A1
1223	0.99088497335335	6	8	24	83	5	QC 6	R43	A1
1224	0.99154331066216	6	9	28	84	5	QC 6	Mock	A1
1225	0.997188507619105	6	10	2	85	5	QC 6	R3	A1
1226	0.937159031586742	6	11	22	86	5	QC 6	R41	A1
1227	1.04494002152169	6	12	7	87	5	QC 6	R8	A1
1228	0.991562915731985	6	13	3	88	5	QC 6	R4 SLN	A1
1229	0.991431048285467	6	14	11	89	5	QC 6	R14	A1
1230	0.973047251496994	6	15	8	90	5	QC 6	R9	A1
1231	0.983513430774016	7	1	4	91	5	QC 6	R4 FVS	A1
1232	0.991965540733862	7	2	22	92	5	QC 6	R41	A1
1234	0.991414838272265	7	4	10	94	5	QC 6	R13	A1
1235	1.00468625778895	7	5	8	95	5	QC 6	R9	A1
1236	0.962789999832335	7	6	26	96	5	QC 6	R50	A1
1238	0.942558368258875	7	8	17	98	5	QC 6	R38 PAV	A1
1239	0.985024393369217	7	9	1	99	5	QC 6	R1	A1
1240	0.996773865672048	7	10	10	100	5	QC 6	R13	A1
1241	0.971598905055203	7	11	15	101	5	QC 6	R30	A1
1242	0.987701037854782	7	12	25	102	5	QC 6	R46L	A1
1243	0.994112674694985	7	13	21	103	5	QC 6	R40	A1
1244	1.00262372089519	7	14	29	104	5	QC 6	YC-	A1
1245	0.984759422130476	7	15	12	105	5	QC 6	R16	A1
1246	1.00969941538903	8	1	21	106	5	QC 6	R40	A1
1247	1.01286623011216	8	2	26	107	5	QC 6	R50	A1
1248	1.01374715282971	8	3	19	108	5	QC 6	R39A	A1
1249	0.988343802135978	8	4	8	109	5	QC 6	R9	A1
1250	1.01747672619454	8	5	27	110	5	QC 6	R60	A1
1251	1.01600380738571	8	6	3	111	5	QC 6	R4 SLN	A1
1252	0.988639688365339	8	7	14	112	5	QC 6	R20	A1
1253	1.00334112959056	8	8	13	113	5	QC 6	R19	A1
1254	1.02189558352407	8	9	11	114	5	QC 6	R14	A1
1255	0.979238945947746	8	10	23	115	5	QC 6	R42	A1
1256	0.982053192663824	8	11	11	116	5	QC 6	R14	A1
1257	0.990513268855026	8	12	22	117	5	QC 6	R41	A1
1258	0.992773753956269	8	13	8	118	5	QC 6	R9	A1
1259	1.0117529264763	8	14	4	119	5	QC 6	R4 FVS	A1
1260	0.953474075171122	8	15	13	120	5	QC 6	R19	A1
1261	0.987926771066943	9	1	28	121	5	QC 6	Mock	A1
1262	1.01554905167685	9	2	15	122	5	QC 6	R30	A1
1264	0.999536315612396	9	4	2	124	5	QC 6	R3	A1
1265	0.998429826615894	9	5	29	125	5	QC 6	YC-	A1
1266	0.986578051030892	9	6	25	126	5	QC 6	R46L	A1
1267	0.9895071482463	9	7	15	127	5	QC 6	R30	A1
1268	1.00300880597035	9	8	3	128	5	QC 6	R4 SLN	A1
1269	1.01398741204688	9	9	18	129	5	QC 6	R38 AVI	A1
1270	1.04842423995876	9	10	7	130	5	QC 6	R8	A1
1271	0.980642602908509	9	11	18	131	5	QC 6	R38 AVI	A1
1272	0.988415955684009	9	12	2	132	5	QC 6	R3	A1
1273	0.996241412217596	9	13	24	133	5	QC 6	R43	A1
1275	0.973233454595118	9	15	24	135	5	QC 6	R43	A1
1276	0.994829308281952	10	1	3	136	5	QC 6	R4 SLN	A1
1277	0.986810685578025	10	2	20	137	5	QC 6	R 39T	A1
1278	0.99631688049225	10	3	25	138	5	QC 6	R46L	A1
1279	0.990691876663069	10	4	9	139	5	QC 6	R10	A1
1280	0.985497073101169	10	5	2	140	5	QC 6	R3	A1
1281	0.984241087180888	10	6	26	141	5	QC 6	R50	A1
1282	1.02950256544859	10	7	11	142	5	QC 6	R14	A1
1283	1.03208957749416	10	8	10	143	5	QC 6	R13	A1
1284	0.987005103122535	10	9	11	144	5	QC 6	R14	A1
1285	1.0081911615453	10	10	26	145	5	QC 6	R50	A1
1286	1.01029665593045	10	11	2	146	5	QC 6	R3	A1
1287	0.985932976555036	10	12	9	147	5	QC 6	R10	A1
1288	1.01115353852187	10	13	25	148	5	QC 6	R46L	A1
1289	0.988537809443376	10	14	20	149	5	QC 6	R 39T	A1
1290	1.00365523334926	10	15	3	150	5	QC 6	R4 SLN	A1
1293	0.981089607569818	11	3	24	153	5	QC 6	R43	A1
1294	0.985641131938888	11	4	2	154	5	QC 6	R3	A1
1295	1.00870735269016	11	5	18	155	5	QC 6	R38 AVI	A1
1296	1.08302898471511	11	6	7	156	5	QC 6	R8	A1
1297	1.00807571155294	11	7	18	157	5	QC 6	R38 AVI	A1
1298	0.980581989239831	11	8	3	158	5	QC 6	R4 SLN	A1
1299	0.968205897707088	11	9	15	159	5	QC 6	R30	A1
1300	1.00399523762933	11	10	25	160	5	QC 6	R46L	A1
1301	0.999384857483836	11	11	29	161	5	QC 6	YC-	A1
1302	0.992015130976021	11	12	2	162	5	QC 6	R3	A1
1304	0.972105615076106	11	14	15	164	5	QC 6	R30	A1
1305	1.01459277523255	11	15	28	165	5	QC 6	Mock	A1
1306	0.963001325117302	12	1	13	166	5	QC 6	R19	A1
1307	0.986024106801759	12	2	4	167	5	QC 6	R4 FVS	A1
1308	0.982822900685391	12	3	8	168	5	QC 6	R9	A1
1310	1.07092248650282	12	5	11	170	5	QC 6	R14	A1
1311	0.991467306166985	12	6	23	171	5	QC 6	R42	A1
1312	0.995363652828466	12	7	11	172	5	QC 6	R14	A1
1313	0.982474993806753	12	8	13	173	5	QC 6	R19	A1
1314	0.982191016200653	12	9	14	174	5	QC 6	R20	A1
1315	1.00544762841636	12	10	3	175	5	QC 6	R4 SLN	A1
1316	0.989428171682539	12	11	27	176	5	QC 6	R60	A1
1317	0.991247274884535	12	12	8	177	5	QC 6	R9	A1
1318	0.989568569050203	12	13	19	178	5	QC 6	R39A	A1
1319	0.993231173923918	12	14	26	179	5	QC 6	R50	A1
1320	0.992253392532172	12	15	21	180	5	QC 6	R40	A1
1321	1.02673127977489	13	1	12	181	5	QC 6	R16	A1
1322	1.00106054612199	13	2	29	182	5	QC 6	YC-	A1
1323	0.999866282713637	13	3	21	183	5	QC 6	R40	A1
1324	0.977438185265385	13	4	25	184	5	QC 6	R46L	A1
1325	1.02168018893063	13	5	15	185	5	QC 6	R30	A1
1327	0.997416908166781	13	7	1	187	5	QC 6	R1	A1
1328	0.989087338240053	13	8	17	188	5	QC 6	R38 PAV	A1
1330	0.971517264969375	13	10	26	190	5	QC 6	R50	A1
1331	0.991328604334245	13	11	8	191	5	QC 6	R9	A1
1332	1.004559183202	13	12	10	192	5	QC 6	R13	A1
1333	0.982464646464909	13	13	27	193	5	QC 6	R60	A1
1334	0.985993520900289	13	14	22	194	5	QC 6	R41	A1
1335	0.997430013706638	13	15	4	195	5	QC 6	R4 FVS	A1
1336	0.984413868442635	14	1	8	196	5	QC 6	R9	A1
1337	1.04718259384676	14	2	11	197	5	QC 6	R14	A1
1338	0.975713629962755	14	3	3	198	5	QC 6	R4 SLN	A1
1339	1.0675923836534	14	4	7	199	5	QC 6	R8	A1
1340	0.988635984313797	14	5	22	200	5	QC 6	R41	A1
1341	1.01557927086428	14	6	2	201	5	QC 6	R3	A1
1342	0.982646750450166	14	7	28	202	5	QC 6	Mock	A1
1343	1.01743166938249	14	8	24	203	5	QC 6	R43	A1
1344	0.992584888710123	14	9	20	204	5	QC 6	R 39T	A1
1345	1.00115401790133	14	10	29	205	5	QC 6	YC-	A1
1346	1.01002096920008	14	11	9	206	5	QC 6	R10	A1
1347	1.00945060720826	14	12	18	207	5	QC 6	R38 AVI	A1
1348	1.04105175223997	14	13	3	208	5	QC 6	R4 SLN	A1
1349	0.96384628765691	14	14	19	209	5	QC 6	R39A	A1
1350	0.988851033413488	14	15	9	210	5	QC 6	R10	A1
1351	0.987084630454777	15	1	1	211	5	QC 6	R1	A1
1352	0.988573501084051	15	2	18	212	5	QC 6	R38 AVI	A1
1353	0.99383141234727	15	3	6	213	5	QC 6	R7	A1
1354	0.997901195834067	15	4	2	214	5	QC 6	R3	A1
1355	0.966853447316761	15	5	13	215	5	QC 6	R19	A1
1356	1.01848308059916	15	6	9	216	5	QC 6	R10	A1
1357	1.00830790362269	15	7	16	217	5	QC 6	R31	A1
1358	0.981740979653082	15	8	16	218	5	QC 6	R31	A1
1359	0.983318169442185	15	9	24	219	5	QC 6	R43	A1
1360	1.03500758777617	15	10	16	220	5	QC 6	R31	A1
1361	1.01463592558123	15	11	7	221	5	QC 6	R8	A1
1362	0.996490368901407	15	12	4	222	5	QC 6	R4 FVS	A1
1363	0.994327747275816	15	13	10	223	5	QC 6	R13	A1
1364	1.0055810764971	15	14	21	224	5	QC 6	R40	A1
1365	0.981467365329074	15	15	26	225	5	QC 6	R50	A1
1366	0.940607863450787	16	1	17	226	5	QC 6	R38 PAV	A1
1367	0.982446810676945	16	2	26	227	5	QC 6	R50	A1
1368	1.00981338213137	16	3	11	228	5	QC 6	R14	A1
1369	0.992603507266742	16	4	28	229	5	QC 6	Mock	A1
1370	0.990592841500357	16	5	19	230	5	QC 6	R39A	A1
1371	1.05298449901679	16	6	7	231	5	QC 6	R8	A1
1372	0.995295024389537	16	7	25	232	5	QC 6	R46L	A1
1373	0.990428661036935	16	8	25	233	5	QC 6	R46L	A1
1374	1.01418104213644	16	9	6	234	5	QC 6	R7	A1
1375	0.986476855129834	16	10	21	235	5	QC 6	R40	A1
1376	0.976640397033873	16	11	15	236	5	QC 6	R30	A1
1377	1.00815713426556	16	12	12	237	5	QC 6	R16	A1
1378	0.984640018999877	16	13	14	238	5	QC 6	R20	A1
1379	0.931714238629874	16	14	17	239	5	QC 6	R38 PAV	A1
1380	0.977552694581978	16	15	9	240	5	QC 6	R10	A1
1381	0.977529644610188	17	1	27	241	5	QC 6	R60	A1
1382	0.988459337366703	17	2	22	242	5	QC 6	R41	A1
1383	0.968895720225786	17	3	21	243	5	QC 6	R40	A1
1384	1.00449359806821	17	4	6	244	5	QC 6	R7	A1
1385	0.979382918953345	17	5	8	245	5	QC 6	R9	A1
1386	0.986100520018965	17	6	1	246	5	QC 6	R1	A1
1387	1.02249056817704	17	7	22	247	5	QC 6	R41	A1
1388	0.988605282026829	17	8	13	248	5	QC 6	R19	A1
1389	0.96794177401978	17	9	12	249	5	QC 6	R16	A1
1390	1.01959307127275	17	10	19	250	5	QC 6	R39A	A1
1392	0.980661638440868	17	12	14	252	5	QC 6	R20	A1
1393	0.979770093705312	17	13	17	253	5	QC 6	R38 PAV	A1
1394	0.95859396159481	17	14	15	254	5	QC 6	R30	A1
1395	1.00820033557049	17	15	19	255	5	QC 6	R39A	A1
1396	0.981454345888508	18	1	20	256	5	QC 6	R 39T	A1
1397	0.964612673978417	18	2	1	257	5	QC 6	R1	A1
1398	0.984314700455327	18	3	1	258	5	QC 6	R1	A1
1399	0.998827092307182	18	4	6	259	5	QC 6	R7	A1
1401	1.03859135155148	18	6	18	261	5	QC 6	R38 AVI	A1
1402	0.989300759506447	18	7	13	262	5	QC 6	R19	A1
1404	0.994747231489921	18	9	20	264	5	QC 6	R 39T	A1
1405	0.929199607910386	18	10	7	265	5	QC 6	R8	A1
1406	0.993249961414585	18	11	20	266	5	QC 6	R 39T	A1
1407	1.00009571052891	18	12	24	267	5	QC 6	R43	A1
1408	1.00230134160947	18	13	29	268	5	QC 6	YC-	A1
1409	0.972403664277017	18	14	27	269	5	QC 6	R60	A1
1410	0.991483608789327	18	15	14	270	5	QC 6	R20	A1
1411	1.03452176224882	19	1	14	271	5	QC 6	R20	A1
1413	0.994197766695114	19	3	6	273	5	QC 6	R7	A1
1414	0.986468073039303	19	4	23	274	5	QC 6	R42	A1
1415	0.986528124088755	19	5	16	275	5	QC 6	R31	A1
1416	0.969960460076828	19	6	16	276	5	QC 6	R31	A1
1417	0.975058020429518	19	7	23	277	5	QC 6	R42	A1
1418	1.01474200665931	19	8	23	278	5	QC 6	R42	A1
1419	1.00329445510666	19	9	4	279	5	QC 6	R4 FVS	A1
1421	1.00450558945203	19	11	12	281	5	QC 6	R16	A1
1422	0.964923229954133	19	12	28	282	5	QC 6	Mock	A1
1423	0.987823552517371	19	13	4	283	5	QC 6	R4 FVS	A1
1424	1.00398552774185	19	14	27	284	5	QC 6	R60	A1
1425	1.00841260809032	19	15	17	285	5	QC 6	R38 PAV	A1
1426	1.01708253532922	1	1	17	1	6	QC 5	R38 PAV	A1
1428	0.995934690160101	1	3	4	3	6	QC 5	R4 FVS	A1
1429	0.982560405896421	1	4	28	4	6	QC 5	Mock	A1
1430	1.01397731871514	1	5	12	5	6	QC 5	R16	A1
1432	0.983641762162944	1	7	4	7	6	QC 5	R4 FVS	A1
1433	0.95228214975412	1	8	23	8	6	QC 5	R42	A1
1434	0.993721653827885	1	9	23	9	6	QC 5	R42	A1
1435	0.977314371353774	1	10	16	10	6	QC 5	R31	A1
1436	1.00070182630289	1	11	16	11	6	QC 5	R31	A1
1437	0.975214184757951	1	12	23	12	6	QC 5	R42	A1
1438	0.99582479520999	1	13	6	13	6	QC 5	R7	A1
1440	1.03723030070011	1	15	14	15	6	QC 5	R20	A1
1441	0.996852822631843	2	1	14	16	6	QC 5	R20	A1
1443	0.99694984428837	2	3	29	18	6	QC 5	YC-	A1
1444	0.991693956835805	2	4	24	19	6	QC 5	R43	A1
1445	1.00566781430632	2	5	20	20	6	QC 5	R 39T	A1
1446	1.06644904361998	2	6	7	21	6	QC 5	R8	A1
1447	0.989962105184798	2	7	20	22	6	QC 5	R 39T	A1
1448	1.03783728851815	2	8	12	23	6	QC 5	R16	A1
1449	0.971669993114257	2	9	13	24	6	QC 5	R19	A1
1450	1.01533463757546	2	10	18	25	6	QC 5	R38 AVI	A1
1452	0.983077642359418	2	12	6	27	6	QC 5	R7	A1
1453	0.985424640544723	2	13	1	28	6	QC 5	R1	A1
1454	0.992969972755229	2	14	1	29	6	QC 5	R1	A1
1455	1.01334842128498	2	15	20	30	6	QC 5	R 39T	A1
1456	1.00482805801376	3	1	19	31	6	QC 5	R39A	A1
1457	0.989452628719544	3	2	15	32	6	QC 5	R30	A1
1458	0.993737064885528	3	3	17	33	6	QC 5	R38 PAV	A1
1459	0.983057767180464	3	4	14	34	6	QC 5	R20	A1
1460	0.987624096101412	3	5	23	35	6	QC 5	R42	A1
1461	0.986117972678975	3	6	19	36	6	QC 5	R39A	A1
1462	1.01054584623337	3	7	12	37	6	QC 5	R16	A1
1463	1.03792343188829	3	8	13	38	6	QC 5	R19	A1
1464	1.01620225247398	3	9	22	39	6	QC 5	R41	A1
1465	0.994294766599908	3	10	1	40	6	QC 5	R1	A1
1466	0.979336063851384	3	11	8	41	6	QC 5	R9	A1
1467	0.991507603923234	3	12	6	42	6	QC 5	R7	A1
1468	0.991473954491473	3	13	21	43	6	QC 5	R40	A1
1469	0.981186413292832	3	14	22	44	6	QC 5	R41	A1
1471	1.00940554723107	4	1	9	46	6	QC 5	R10	A1
1472	0.997462979481229	4	2	17	47	6	QC 5	R38 PAV	A1
1473	1.01528847154529	4	3	14	48	6	QC 5	R20	A1
1474	1.04832824924535	4	4	12	49	6	QC 5	R16	A1
1475	0.98371823046855	4	5	15	50	6	QC 5	R30	A1
1476	0.998236467466198	4	6	21	51	6	QC 5	R40	A1
1477	1.00697186477528	4	7	6	52	6	QC 5	R7	A1
1478	0.991172593040891	4	8	25	53	6	QC 5	R46L	A1
1479	1.00424175846865	4	9	25	54	6	QC 5	R46L	A1
1480	1.00719542122869	4	10	7	55	6	QC 5	R8	A1
1481	1.02602565471494	4	11	19	56	6	QC 5	R39A	A1
1482	0.968703302187769	4	12	28	57	6	QC 5	Mock	A1
1483	0.98883975557147	4	13	11	58	6	QC 5	R14	A1
1484	0.988857575221052	4	14	26	59	6	QC 5	R50	A1
1485	1.01688877579319	4	15	17	60	6	QC 5	R38 PAV	A1
1486	0.977869181495212	5	1	26	61	6	QC 5	R50	A1
1487	1.00201248479206	5	2	21	62	6	QC 5	R40	A1
1489	0.971329915747984	5	4	4	64	6	QC 5	R4 FVS	A1
1490	1.0499483261098	5	5	7	65	6	QC 5	R8	A1
1491	0.993453524959834	5	6	16	66	6	QC 5	R31	A1
1492	0.974883503848295	5	7	24	67	6	QC 5	R43	A1
1493	1.00506234310962	5	8	16	68	6	QC 5	R31	A1
1494	1.01143713649207	5	9	16	69	6	QC 5	R31	A1
1495	1.02149496184676	5	10	9	70	6	QC 5	R10	A1
1496	1.01168608096849	5	11	13	71	6	QC 5	R19	A1
1497	0.954892686878407	5	12	2	72	6	QC 5	R3	A1
1498	1.00305766517371	5	13	6	73	6	QC 5	R7	A1
1499	1.00757692534307	5	14	18	74	6	QC 5	R38 AVI	A1
1500	0.98219805302542	5	15	1	75	6	QC 5	R1	A1
1501	1.0175955033046	6	1	9	76	6	QC 5	R10	A1
1502	0.9918377926678	6	2	19	77	6	QC 5	R39A	A1
1503	1.0113023132666	6	3	3	78	6	QC 5	R4 SLN	A1
1504	0.993939635772575	6	4	18	79	6	QC 5	R38 AVI	A1
1505	1.01150412767871	6	5	9	80	6	QC 5	R10	A1
1506	0.994857894149669	6	6	29	81	6	QC 5	YC-	A1
1507	0.989755670607214	6	7	20	82	6	QC 5	R 39T	A1
1508	0.981767423624873	6	8	24	83	6	QC 5	R43	A1
1509	0.938240071272622	6	9	28	84	6	QC 5	Mock	A1
1510	0.987843543691163	6	10	2	85	6	QC 5	R3	A1
1511	0.991104970843939	6	11	22	86	6	QC 5	R41	A1
1512	1.11043914657333	6	12	7	87	6	QC 5	R8	A1
1513	0.990680174835739	6	13	3	88	6	QC 5	R4 SLN	A1
1514	1.02125958095008	6	14	11	89	6	QC 5	R14	A1
1515	0.991305011151001	6	15	8	90	6	QC 5	R9	A1
1516	1.00306502097026	7	1	4	91	6	QC 5	R4 FVS	A1
1517	0.990402335957663	7	2	22	92	6	QC 5	R41	A1
1519	1.03705447275576	7	4	10	94	6	QC 5	R13	A1
1520	0.98386669025551	7	5	8	95	6	QC 5	R9	A1
1521	1.01217971320964	7	6	26	96	6	QC 5	R50	A1
1523	1.03245869712498	7	8	17	98	6	QC 5	R38 PAV	A1
1524	0.995120767057982	7	9	1	99	6	QC 5	R1	A1
1525	1.01217228044798	7	10	10	100	6	QC 5	R13	A1
1526	0.981411502854544	7	11	15	101	6	QC 5	R30	A1
1527	0.988421321143115	7	12	25	102	6	QC 5	R46L	A1
1528	0.976865252728068	7	13	21	103	6	QC 5	R40	A1
1529	1.00121730424661	7	14	29	104	6	QC 5	YC-	A1
1530	0.989846275531584	7	15	12	105	6	QC 5	R16	A1
1531	0.994366592581355	8	1	21	106	6	QC 5	R40	A1
1532	1.0197691907919	8	2	26	107	6	QC 5	R50	A1
1533	0.982549964029738	8	3	19	108	6	QC 5	R39A	A1
1534	0.987482279430846	8	4	8	109	6	QC 5	R9	A1
1535	0.994777834419398	8	5	27	110	6	QC 5	R60	A1
1536	1.01009251551004	8	6	3	111	6	QC 5	R4 SLN	A1
1537	1.00730476480618	8	7	14	112	6	QC 5	R20	A1
1538	1.00325874373942	8	8	13	113	6	QC 5	R19	A1
1539	0.950071270002867	8	9	11	114	6	QC 5	R14	A1
1540	0.984197899052656	8	10	23	115	6	QC 5	R42	A1
1541	1.01586807768321	8	11	11	116	6	QC 5	R14	A1
1542	0.988071245247297	8	12	22	117	6	QC 5	R41	A1
1543	0.991513700886042	8	13	8	118	6	QC 5	R9	A1
1544	0.99471101716706	8	14	4	119	6	QC 5	R4 FVS	A1
1545	1.01551833937552	8	15	13	120	6	QC 5	R19	A1
1546	1.00558663315171	9	1	28	121	6	QC 5	Mock	A1
1547	0.943061436237787	9	2	15	122	6	QC 5	R30	A1
1549	0.996871802574353	9	4	2	124	6	QC 5	R3	A1
1550	1.00291653309869	9	5	29	125	6	QC 5	YC-	A1
1551	1.00543144205923	9	6	25	126	6	QC 5	R46L	A1
1552	1.02713946134694	9	7	15	127	6	QC 5	R30	A1
1553	0.980051143129111	9	8	3	128	6	QC 5	R4 SLN	A1
1554	0.97822623762463	9	9	18	129	6	QC 5	R38 AVI	A1
1555	1.04742130617474	9	10	7	130	6	QC 5	R8	A1
1556	0.984956469800197	9	11	18	131	6	QC 5	R38 AVI	A1
1557	0.985135793957746	9	12	2	132	6	QC 5	R3	A1
1558	1.0127160192465	9	13	24	133	6	QC 5	R43	A1
1560	0.9748620968538	9	15	24	135	6	QC 5	R43	A1
1561	0.994163949563373	10	1	3	136	6	QC 5	R4 SLN	A1
1562	0.969125390798316	10	2	20	137	6	QC 5	R 39T	A1
1563	0.98546723000258	10	3	25	138	6	QC 5	R46L	A1
1564	0.995005468650882	10	4	9	139	6	QC 5	R10	A1
1565	0.981744345681916	10	5	2	140	6	QC 5	R3	A1
1566	0.990880975795631	10	6	26	141	6	QC 5	R50	A1
1567	1.03777847018941	10	7	11	142	6	QC 5	R14	A1
1568	1.02548019586201	10	8	10	143	6	QC 5	R13	A1
1569	0.993013951803834	10	9	11	144	6	QC 5	R14	A1
1570	0.972034718152803	10	10	26	145	6	QC 5	R50	A1
1571	0.982433338080058	10	11	2	146	6	QC 5	R3	A1
1572	0.992137744098377	10	12	9	147	6	QC 5	R10	A1
1573	0.995623767050364	10	13	25	148	6	QC 5	R46L	A1
1574	0.990939227172768	10	14	20	149	6	QC 5	R 39T	A1
1575	0.991166801056621	10	15	3	150	6	QC 5	R4 SLN	A1
1578	0.97836278071847	11	3	24	153	6	QC 5	R43	A1
1579	1.00800846098845	11	4	2	154	6	QC 5	R3	A1
1580	1.00663469011982	11	5	18	155	6	QC 5	R38 AVI	A1
1581	1.06695451483826	11	6	7	156	6	QC 5	R8	A1
1582	0.990715512759228	11	7	18	157	6	QC 5	R38 AVI	A1
1583	0.971648312639044	11	8	3	158	6	QC 5	R4 SLN	A1
1584	0.985414548919205	11	9	15	159	6	QC 5	R30	A1
1585	0.987203020480015	11	10	25	160	6	QC 5	R46L	A1
1586	1.00353306316725	11	11	29	161	6	QC 5	YC-	A1
1587	1.00836437664698	11	12	2	162	6	QC 5	R3	A1
1589	0.991192235512415	11	14	15	164	6	QC 5	R30	A1
1590	0.994800644738453	11	15	28	165	6	QC 5	Mock	A1
1591	0.985340251638526	12	1	13	166	6	QC 5	R19	A1
1592	0.922656224233248	12	2	4	167	6	QC 5	R4 FVS	A1
1593	0.994926742742281	12	3	8	168	6	QC 5	R9	A1
1595	1.08457040244138	12	5	11	170	6	QC 5	R14	A1
1596	0.993762083033888	12	6	23	171	6	QC 5	R42	A1
1597	1.03481724119818	12	7	11	172	6	QC 5	R14	A1
1598	0.98457028620588	12	8	13	173	6	QC 5	R19	A1
1599	0.99013354332792	12	9	14	174	6	QC 5	R20	A1
1600	0.991626654714242	12	10	3	175	6	QC 5	R4 SLN	A1
1601	0.989893503073486	12	11	27	176	6	QC 5	R60	A1
1602	1.00776846408606	12	12	8	177	6	QC 5	R9	A1
1603	0.948122190792716	12	13	19	178	6	QC 5	R39A	A1
1604	0.981776852421865	12	14	26	179	6	QC 5	R50	A1
1605	0.970402449234144	12	15	21	180	6	QC 5	R40	A1
1606	1.018367032692	13	1	12	181	6	QC 5	R16	A1
1607	0.997448800462992	13	2	29	182	6	QC 5	YC-	A1
1608	0.990488346121808	13	3	21	183	6	QC 5	R40	A1
1609	0.984788229996439	13	4	25	184	6	QC 5	R46L	A1
1610	1.01572080723358	13	5	15	185	6	QC 5	R30	A1
1612	1.00218291297395	13	7	1	187	6	QC 5	R1	A1
1613	0.999761861791627	13	8	17	188	6	QC 5	R38 PAV	A1
1615	0.976144164009731	13	10	26	190	6	QC 5	R50	A1
1616	0.996095262540746	13	11	8	191	6	QC 5	R9	A1
1617	0.978901269482033	13	12	10	192	6	QC 5	R13	A1
1618	0.966926256251722	13	13	27	193	6	QC 5	R60	A1
1619	0.982758405611508	13	14	22	194	6	QC 5	R41	A1
1620	0.994463535840996	13	15	4	195	6	QC 5	R4 FVS	A1
1621	0.997641961391268	14	1	8	196	6	QC 5	R9	A1
1622	1.03735409751819	14	2	11	197	6	QC 5	R14	A1
1623	0.978080659748478	14	3	3	198	6	QC 5	R4 SLN	A1
1624	1.08142607683831	14	4	7	199	6	QC 5	R8	A1
1625	0.992621997685035	14	5	22	200	6	QC 5	R41	A1
1626	0.991568313049362	14	6	2	201	6	QC 5	R3	A1
1627	0.966028049136669	14	7	28	202	6	QC 5	Mock	A1
1628	0.994556594226739	14	8	24	203	6	QC 5	R43	A1
1629	1.01151145469658	14	9	20	204	6	QC 5	R 39T	A1
1630	0.998071477651653	14	10	29	205	6	QC 5	YC-	A1
1631	0.980627237073451	14	11	9	206	6	QC 5	R10	A1
1632	1.00582546499294	14	12	18	207	6	QC 5	R38 AVI	A1
1633	1.03364434206994	14	13	3	208	6	QC 5	R4 SLN	A1
1634	0.985908361667118	14	14	19	209	6	QC 5	R39A	A1
1635	0.964335605762276	14	15	9	210	6	QC 5	R10	A1
1636	0.993721694605157	15	1	1	211	6	QC 5	R1	A1
1637	0.997198212477346	15	2	18	212	6	QC 5	R38 AVI	A1
1638	1.01507801182921	15	3	6	213	6	QC 5	R7	A1
1639	0.97916302806179	15	4	2	214	6	QC 5	R3	A1
1640	0.944723299022771	15	5	13	215	6	QC 5	R19	A1
1641	0.985344577747686	15	6	9	216	6	QC 5	R10	A1
1642	0.997041013069415	15	7	16	217	6	QC 5	R31	A1
1643	1.00996718494827	15	8	16	218	6	QC 5	R31	A1
1644	1.00351593701869	15	9	24	219	6	QC 5	R43	A1
1645	0.982541873862749	15	10	16	220	6	QC 5	R31	A1
1646	1.07017849352281	15	11	7	221	6	QC 5	R8	A1
1647	0.989303559422045	15	12	4	222	6	QC 5	R4 FVS	A1
1648	0.983800574332597	15	13	10	223	6	QC 5	R13	A1
1649	1.00367930992326	15	14	21	224	6	QC 5	R40	A1
1650	0.998173187684533	15	15	26	225	6	QC 5	R50	A1
1651	1.02777096816608	16	1	17	226	6	QC 5	R38 PAV	A1
1652	1.0248726331293	16	2	26	227	6	QC 5	R50	A1
1653	1.02809923256171	16	3	11	228	6	QC 5	R14	A1
1654	0.957830365937298	16	4	28	229	6	QC 5	Mock	A1
1655	0.976464284808282	16	5	19	230	6	QC 5	R39A	A1
1656	1.09615896289955	16	6	7	231	6	QC 5	R8	A1
1657	0.983244980677448	16	7	25	232	6	QC 5	R46L	A1
1658	0.990711266745048	16	8	25	233	6	QC 5	R46L	A1
1659	0.990467717262661	16	9	6	234	6	QC 5	R7	A1
1660	0.98648826944735	16	10	21	235	6	QC 5	R40	A1
1661	0.981439301066799	16	11	15	236	6	QC 5	R30	A1
1662	1.0222892933821	16	12	12	237	6	QC 5	R16	A1
1663	0.991789020010712	16	13	14	238	6	QC 5	R20	A1
1664	1.00816645294341	16	14	17	239	6	QC 5	R38 PAV	A1
1665	0.983858578768811	16	15	9	240	6	QC 5	R10	A1
1666	1.00064131328046	17	1	27	241	6	QC 5	R60	A1
1667	0.988208285967391	17	2	22	242	6	QC 5	R41	A1
1668	0.984728958651565	17	3	21	243	6	QC 5	R40	A1
1669	1.01152666352015	17	4	6	244	6	QC 5	R7	A1
1670	0.970322567291449	17	5	8	245	6	QC 5	R9	A1
1671	1.01034095042146	17	6	1	246	6	QC 5	R1	A1
1672	0.984041018388296	17	7	22	247	6	QC 5	R41	A1
1673	1.01296733556236	17	8	13	248	6	QC 5	R19	A1
1674	0.99158411943729	17	9	12	249	6	QC 5	R16	A1
1675	0.985823602374455	17	10	19	250	6	QC 5	R39A	A1
1677	0.983885342409647	17	12	14	252	6	QC 5	R20	A1
1678	0.997528667510265	17	13	17	253	6	QC 5	R38 PAV	A1
1679	0.951368505385493	17	14	15	254	6	QC 5	R30	A1
1680	1.01215847317844	17	15	19	255	6	QC 5	R39A	A1
1681	0.993142407170588	18	1	20	256	6	QC 5	R 39T	A1
1682	0.966199249722601	18	2	1	257	6	QC 5	R1	A1
1683	0.993899177558679	18	3	1	258	6	QC 5	R1	A1
1684	0.976696924929584	18	4	6	259	6	QC 5	R7	A1
1686	1.01390400140133	18	6	18	261	6	QC 5	R38 AVI	A1
1687	0.9855429287933	18	7	13	262	6	QC 5	R19	A1
1689	1.01097364688489	18	9	20	264	6	QC 5	R 39T	A1
1690	1.09910135617565	18	10	7	265	6	QC 5	R8	A1
1691	1.01415843671507	18	11	20	266	6	QC 5	R 39T	A1
1692	0.989785233227452	18	12	24	267	6	QC 5	R43	A1
1693	0.999712184081276	18	13	29	268	6	QC 5	YC-	A1
1694	0.975179486761434	18	14	27	269	6	QC 5	R60	A1
1695	0.983493859129564	18	15	14	270	6	QC 5	R20	A1
1696	0.960548369080831	19	1	14	271	6	QC 5	R20	A1
1698	0.989591825830107	19	3	6	273	6	QC 5	R7	A1
1699	0.999858769649239	19	4	23	274	6	QC 5	R42	A1
1700	0.981767011246728	19	5	16	275	6	QC 5	R31	A1
1701	0.986359749555531	19	6	16	276	6	QC 5	R31	A1
1702	1.02770502829329	19	7	23	277	6	QC 5	R42	A1
1703	0.980262515654402	19	8	23	278	6	QC 5	R42	A1
1704	1.02601861662255	19	9	4	279	6	QC 5	R4 FVS	A1
1706	0.991249032977124	19	11	12	281	6	QC 5	R16	A1
1707	0.991500014900143	19	12	28	282	6	QC 5	Mock	A1
1708	0.979446029820484	19	13	4	283	6	QC 5	R4 FVS	A1
1709	1.01549513595973	19	14	27	284	6	QC 5	R60	A1
1710	1.01205546687325	19	15	17	285	6	QC 5	R38 PAV	A1
1996	1.02287925578502	1	1	17	1	8	QC 3	R38 PAV	A1
1998	1.0212748802071	1	3	4	3	8	QC 3	R4 FVS	A1
1999	1.01702593321216	1	4	28	4	8	QC 3	Mock	A1
2000	1.04883958710092	1	5	12	5	8	QC 3	R16	A1
2002	0.97766837323228	1	7	4	7	8	QC 3	R4 FVS	A1
2003	0.974087864788355	1	8	23	8	8	QC 3	R42	A1
2004	0.992763553865823	1	9	23	9	8	QC 3	R42	A1
2005	0.99749266101228	1	10	16	10	8	QC 3	R31	A1
2006	0.995635064968814	1	11	16	11	8	QC 3	R31	A1
2007	0.985084272781002	1	12	23	12	8	QC 3	R42	A1
2008	0.991272445321197	1	13	6	13	8	QC 3	R7	A1
2010	1.00866717873429	1	15	14	15	8	QC 3	R20	A1
2011	1.01676256428524	2	1	14	16	8	QC 3	R20	A1
2013	1.00377281471693	2	3	29	18	8	QC 3	YC-	A1
2014	1.00376574573661	2	4	24	19	8	QC 3	R43	A1
2015	1.02458018820789	2	5	20	20	8	QC 3	R 39T	A1
2016	1.13694755958774	2	6	7	21	8	QC 3	R8	A1
2017	0.992029529374976	2	7	20	22	8	QC 3	R 39T	A1
2018	1.06809710298764	2	8	12	23	8	QC 3	R16	A1
2019	0.984912749995515	2	9	13	24	8	QC 3	R19	A1
2020	1.01598689706264	2	10	18	25	8	QC 3	R38 AVI	A1
2022	1.00683550637963	2	12	6	27	8	QC 3	R7	A1
2023	1.00794378323804	2	13	1	28	8	QC 3	R1	A1
2024	1.00669441581911	2	14	1	29	8	QC 3	R1	A1
2025	0.98927162216054	2	15	20	30	8	QC 3	R 39T	A1
2026	0.988498683585588	3	1	19	31	8	QC 3	R39A	A1
2027	0.991365053099443	3	2	15	32	8	QC 3	R30	A1
2028	1.03773350855016	3	3	17	33	8	QC 3	R38 PAV	A1
2029	0.998773022018722	3	4	14	34	8	QC 3	R20	A1
2030	0.988838921275561	3	5	23	35	8	QC 3	R42	A1
2031	1.00533167594078	3	6	19	36	8	QC 3	R39A	A1
2032	1.01256237625347	3	7	12	37	8	QC 3	R16	A1
2033	0.935524402124763	3	8	13	38	8	QC 3	R19	A1
2034	0.985343283452562	3	9	22	39	8	QC 3	R41	A1
2035	1.02504802966464	3	10	1	40	8	QC 3	R1	A1
2036	1.01143824291693	3	11	8	41	8	QC 3	R9	A1
2037	0.981325151659839	3	12	6	42	8	QC 3	R7	A1
2038	0.984710858707235	3	13	21	43	8	QC 3	R40	A1
2039	0.985884109803754	3	14	22	44	8	QC 3	R41	A1
2041	0.980860103126885	4	1	9	46	8	QC 3	R10	A1
2042	0.988490260241866	4	2	17	47	8	QC 3	R38 PAV	A1
2043	0.98237274477648	4	3	14	48	8	QC 3	R20	A1
2044	1.06620728629789	4	4	12	49	8	QC 3	R16	A1
2045	0.958585052008389	4	5	15	50	8	QC 3	R30	A1
2046	0.988441637454698	4	6	21	51	8	QC 3	R40	A1
2047	0.972212089530035	4	7	6	52	8	QC 3	R7	A1
2048	1.01402872526456	4	8	25	53	8	QC 3	R46L	A1
2049	1.02803839789079	4	9	25	54	8	QC 3	R46L	A1
2050	1.07405676627893	4	10	7	55	8	QC 3	R8	A1
2051	0.998769523970916	4	11	19	56	8	QC 3	R39A	A1
2052	1.01549242921817	4	12	28	57	8	QC 3	Mock	A1
2053	1.03693732211813	4	13	11	58	8	QC 3	R14	A1
2054	1.01105857530881	4	14	26	59	8	QC 3	R50	A1
2055	1.02591674394051	4	15	17	60	8	QC 3	R38 PAV	A1
2056	1.01505132575534	5	1	26	61	8	QC 3	R50	A1
2057	0.998522523499127	5	2	21	62	8	QC 3	R40	A1
2059	0.98873217741021	5	4	4	64	8	QC 3	R4 FVS	A1
2060	1.05706451330649	5	5	7	65	8	QC 3	R8	A1
2061	1.00802124740488	5	6	16	66	8	QC 3	R31	A1
2062	0.989667922566452	5	7	24	67	8	QC 3	R43	A1
2063	1.02267382864059	5	8	16	68	8	QC 3	R31	A1
2064	1.01883848980091	5	9	16	69	8	QC 3	R31	A1
2065	0.987924875596256	5	10	9	70	8	QC 3	R10	A1
2066	1.01215880935956	5	11	13	71	8	QC 3	R19	A1
2067	0.994038561100331	5	12	2	72	8	QC 3	R3	A1
2068	0.986283827326315	5	13	6	73	8	QC 3	R7	A1
2069	0.992868105545257	5	14	18	74	8	QC 3	R38 AVI	A1
2070	1.0078074848748	5	15	1	75	8	QC 3	R1	A1
2071	1.03713982106297	6	1	9	76	8	QC 3	R10	A1
2072	1.01209545882034	6	2	19	77	8	QC 3	R39A	A1
2073	1.00053434650042	6	3	3	78	8	QC 3	R4 SLN	A1
2074	1.00246331629787	6	4	18	79	8	QC 3	R38 AVI	A1
2075	0.984453963228329	6	5	9	80	8	QC 3	R10	A1
2076	0.997616717444395	6	6	29	81	8	QC 3	YC-	A1
2077	0.994308489323739	6	7	20	82	8	QC 3	R 39T	A1
2078	0.963631248093354	6	8	24	83	8	QC 3	R43	A1
2079	0.982631589319044	6	9	28	84	8	QC 3	Mock	A1
2080	0.987026903285281	6	10	2	85	8	QC 3	R3	A1
2081	0.986362227838529	6	11	22	86	8	QC 3	R41	A1
2082	1.12166955740471	6	12	7	87	8	QC 3	R8	A1
2083	1.01493070982497	6	13	3	88	8	QC 3	R4 SLN	A1
2084	1.08514252823176	6	14	11	89	8	QC 3	R14	A1
2085	1.01224245802489	6	15	8	90	8	QC 3	R9	A1
2086	0.982786304001333	7	1	4	91	8	QC 3	R4 FVS	A1
2087	0.987937985559791	7	2	22	92	8	QC 3	R41	A1
2089	0.988360711874141	7	4	10	94	8	QC 3	R13	A1
2090	0.975463069211185	7	5	8	95	8	QC 3	R9	A1
2091	0.996754887981788	7	6	26	96	8	QC 3	R50	A1
2093	0.969365894625227	7	8	17	98	8	QC 3	R38 PAV	A1
2094	0.98740376729411	7	9	1	99	8	QC 3	R1	A1
2095	1.0031714132738	7	10	10	100	8	QC 3	R13	A1
2096	1.02065443051978	7	11	15	101	8	QC 3	R30	A1
2097	1.03107403940604	7	12	25	102	8	QC 3	R46L	A1
2098	0.979709498270938	7	13	21	103	8	QC 3	R40	A1
2099	0.996442874863931	7	14	29	104	8	QC 3	YC-	A1
2100	1.04242265192371	7	15	12	105	8	QC 3	R16	A1
2101	0.996579719578253	8	1	21	106	8	QC 3	R40	A1
2102	0.99490711601064	8	2	26	107	8	QC 3	R50	A1
2103	1.00353320599467	8	3	19	108	8	QC 3	R39A	A1
2104	0.993122559080584	8	4	8	109	8	QC 3	R9	A1
2105	1.00109604291297	8	5	27	110	8	QC 3	R60	A1
2106	0.983775306230903	8	6	3	111	8	QC 3	R4 SLN	A1
2107	1.02189829757439	8	7	14	112	8	QC 3	R20	A1
2108	0.98737739639923	8	8	13	113	8	QC 3	R19	A1
2109	1.06555371511706	8	9	11	114	8	QC 3	R14	A1
2110	0.974373195581508	8	10	23	115	8	QC 3	R42	A1
2111	1.02556512423043	8	11	11	116	8	QC 3	R14	A1
2112	0.995909973205641	8	12	22	117	8	QC 3	R41	A1
2113	1.00675145450868	8	13	8	118	8	QC 3	R9	A1
2114	0.989382449745769	8	14	4	119	8	QC 3	R4 FVS	A1
2115	1.02223068639801	8	15	13	120	8	QC 3	R19	A1
2116	1.01813348181281	9	1	28	121	8	QC 3	Mock	A1
2117	1.01969127960557	9	2	15	122	8	QC 3	R30	A1
2119	0.994514546329159	9	4	2	124	8	QC 3	R3	A1
2120	0.996100268947021	9	5	29	125	8	QC 3	YC-	A1
2121	1.02233451327945	9	6	25	126	8	QC 3	R46L	A1
2122	0.962420862038153	9	7	15	127	8	QC 3	R30	A1
2123	0.99474603058259	9	8	3	128	8	QC 3	R4 SLN	A1
2124	0.987626117004109	9	9	18	129	8	QC 3	R38 AVI	A1
2125	1.10372931301143	9	10	7	130	8	QC 3	R8	A1
2126	0.955781427793897	9	11	18	131	8	QC 3	R38 AVI	A1
2127	0.993919875429306	9	12	2	132	8	QC 3	R3	A1
2128	0.988847686384832	9	13	24	133	8	QC 3	R43	A1
2130	0.982960445051811	9	15	24	135	8	QC 3	R43	A1
2131	0.977599669131366	10	1	3	136	8	QC 3	R4 SLN	A1
2132	0.995457059231613	10	2	20	137	8	QC 3	R 39T	A1
2133	1.02326998526171	10	3	25	138	8	QC 3	R46L	A1
2134	1.01085085151953	10	4	9	139	8	QC 3	R10	A1
2135	1.01062592306111	10	5	2	140	8	QC 3	R3	A1
2136	1.01694072721874	10	6	26	141	8	QC 3	R50	A1
2137	1.03775216451985	10	7	11	142	8	QC 3	R14	A1
2138	1.01998026966803	10	8	10	143	8	QC 3	R13	A1
2139	1.03503897663278	10	9	11	144	8	QC 3	R14	A1
2140	0.981649993772856	10	10	26	145	8	QC 3	R50	A1
2141	0.989880303361522	10	11	2	146	8	QC 3	R3	A1
2142	0.987815787433503	10	12	9	147	8	QC 3	R10	A1
2143	1.00601797089944	10	13	25	148	8	QC 3	R46L	A1
2144	1.00218106600686	10	14	20	149	8	QC 3	R 39T	A1
2145	1.00461370138224	10	15	3	150	8	QC 3	R4 SLN	A1
2148	0.986552114390248	11	3	24	153	8	QC 3	R43	A1
2149	0.993846968807684	11	4	2	154	8	QC 3	R3	A1
2150	1.00815547820282	11	5	18	155	8	QC 3	R38 AVI	A1
2151	1.22459182140261	11	6	7	156	8	QC 3	R8	A1
2152	0.995090220773017	11	7	18	157	8	QC 3	R38 AVI	A1
2153	0.957326525678594	11	8	3	158	8	QC 3	R4 SLN	A1
2154	1.00784874422973	11	9	15	159	8	QC 3	R30	A1
2155	1.00428167081692	11	10	25	160	8	QC 3	R46L	A1
2156	0.995338290649339	11	11	29	161	8	QC 3	YC-	A1
2157	1.00271342842619	11	12	2	162	8	QC 3	R3	A1
2159	0.981967040979342	11	14	15	164	8	QC 3	R30	A1
2160	1.02082887837526	11	15	28	165	8	QC 3	Mock	A1
2161	0.992535868991212	12	1	13	166	8	QC 3	R19	A1
2162	0.996056878104265	12	2	4	167	8	QC 3	R4 FVS	A1
2163	0.99257312973198	12	3	8	168	8	QC 3	R9	A1
2165	1.08390498134706	12	5	11	170	8	QC 3	R14	A1
2166	0.97861004198074	12	6	23	171	8	QC 3	R42	A1
2167	1.03476904285548	12	7	11	172	8	QC 3	R14	A1
2168	1.00740700172037	12	8	13	173	8	QC 3	R19	A1
2169	0.988072785324072	12	9	14	174	8	QC 3	R20	A1
2170	1.00817431163836	12	10	3	175	8	QC 3	R4 SLN	A1
2171	0.972518371164455	12	11	27	176	8	QC 3	R60	A1
2172	1.00597099894849	12	12	8	177	8	QC 3	R9	A1
2173	1.01352359707935	12	13	19	178	8	QC 3	R39A	A1
2174	1.00585291092336	12	14	26	179	8	QC 3	R50	A1
2175	0.985596277956773	12	15	21	180	8	QC 3	R40	A1
2176	1.11517704742194	13	1	12	181	8	QC 3	R16	A1
2177	0.99927421766455	13	2	29	182	8	QC 3	YC-	A1
2178	0.98838073052764	13	3	21	183	8	QC 3	R40	A1
2179	1.01751234977523	13	4	25	184	8	QC 3	R46L	A1
2180	0.981901864635653	13	5	15	185	8	QC 3	R30	A1
2182	0.987255268263815	13	7	1	187	8	QC 3	R1	A1
2183	0.977517544200667	13	8	17	188	8	QC 3	R38 PAV	A1
2185	0.992444061993164	13	10	26	190	8	QC 3	R50	A1
2186	0.994864999304272	13	11	8	191	8	QC 3	R9	A1
2187	0.988268047457251	13	12	10	192	8	QC 3	R13	A1
2188	1.00718329732334	13	13	27	193	8	QC 3	R60	A1
2189	0.987159721285219	13	14	22	194	8	QC 3	R41	A1
2190	1.00562151128458	13	15	4	195	8	QC 3	R4 FVS	A1
2191	0.934379849191151	14	1	8	196	8	QC 3	R9	A1
2192	1.08649026367702	14	2	11	197	8	QC 3	R14	A1
2193	1.0487905474131	14	3	3	198	8	QC 3	R4 SLN	A1
2194	1.17547856760287	14	4	7	199	8	QC 3	R8	A1
2195	1.0055185770366	14	5	22	200	8	QC 3	R41	A1
2196	0.995839026607331	14	6	2	201	8	QC 3	R3	A1
2197	1.01514832870765	14	7	28	202	8	QC 3	Mock	A1
2198	1.05181629517715	14	8	24	203	8	QC 3	R43	A1
2199	0.988180886943239	14	9	20	204	8	QC 3	R 39T	A1
2200	1.00367633979353	14	10	29	205	8	QC 3	YC-	A1
2201	1.01138355221277	14	11	9	206	8	QC 3	R10	A1
2202	0.98583908483414	14	12	18	207	8	QC 3	R38 AVI	A1
2203	0.961940716248472	14	13	3	208	8	QC 3	R4 SLN	A1
2204	0.991986262561661	14	14	19	209	8	QC 3	R39A	A1
2205	1.04010402035275	14	15	9	210	8	QC 3	R10	A1
2206	0.994637168277326	15	1	1	211	8	QC 3	R1	A1
2207	0.990179843377185	15	2	18	212	8	QC 3	R38 AVI	A1
2208	0.991081564133914	15	3	6	213	8	QC 3	R7	A1
2209	0.989815171906802	15	4	2	214	8	QC 3	R3	A1
2210	0.993028243247551	15	5	13	215	8	QC 3	R19	A1
2211	0.975181742548755	15	6	9	216	8	QC 3	R10	A1
2212	1.00115271960175	15	7	16	217	8	QC 3	R31	A1
2213	1.00878486666998	15	8	16	218	8	QC 3	R31	A1
2214	1.0124646643691	15	9	24	219	8	QC 3	R43	A1
2215	1.00932633554278	15	10	16	220	8	QC 3	R31	A1
2216	1.16240457928346	15	11	7	221	8	QC 3	R8	A1
2217	0.986368275424598	15	12	4	222	8	QC 3	R4 FVS	A1
2218	0.989553815118098	15	13	10	223	8	QC 3	R13	A1
2219	0.984798811871484	15	14	21	224	8	QC 3	R40	A1
2220	0.997322929534288	15	15	26	225	8	QC 3	R50	A1
2221	0.99341190556861	16	1	17	226	8	QC 3	R38 PAV	A1
2222	1.02256150193984	16	2	26	227	8	QC 3	R50	A1
2223	1.07062173909707	16	3	11	228	8	QC 3	R14	A1
2224	1.05335071395636	16	4	28	229	8	QC 3	Mock	A1
2225	1.01332835632619	16	5	19	230	8	QC 3	R39A	A1
2226	1.1424384402004	16	6	7	231	8	QC 3	R8	A1
2227	1.01118727146591	16	7	25	232	8	QC 3	R46L	A1
2228	1.00873973587174	16	8	25	233	8	QC 3	R46L	A1
2229	1.00557393438931	16	9	6	234	8	QC 3	R7	A1
2230	1.00155978022775	16	10	21	235	8	QC 3	R40	A1
2231	0.985491272229195	16	11	15	236	8	QC 3	R30	A1
2232	1.06259544195463	16	12	12	237	8	QC 3	R16	A1
2233	0.992937773476378	16	13	14	238	8	QC 3	R20	A1
2234	0.987858370877666	16	14	17	239	8	QC 3	R38 PAV	A1
2235	1.02873675652711	16	15	9	240	8	QC 3	R10	A1
2236	1.01229511963479	17	1	27	241	8	QC 3	R60	A1
2237	0.996309659823323	17	2	22	242	8	QC 3	R41	A1
2238	0.989275519657072	17	3	21	243	8	QC 3	R40	A1
2239	0.994940514528494	17	4	6	244	8	QC 3	R7	A1
2240	1.01623397944922	17	5	8	245	8	QC 3	R9	A1
2241	1.01543721559459	17	6	1	246	8	QC 3	R1	A1
2242	0.983492980098091	17	7	22	247	8	QC 3	R41	A1
2243	0.99808236402332	17	8	13	248	8	QC 3	R19	A1
2244	1.06635206246748	17	9	12	249	8	QC 3	R16	A1
2245	1.00059369943931	17	10	19	250	8	QC 3	R39A	A1
2247	0.987675207647096	17	12	14	252	8	QC 3	R20	A1
2248	0.996387576538132	17	13	17	253	8	QC 3	R38 PAV	A1
2249	1.01792608558119	17	14	15	254	8	QC 3	R30	A1
2250	0.975792826119705	17	15	19	255	8	QC 3	R39A	A1
2251	0.980876666978958	18	1	20	256	8	QC 3	R 39T	A1
2252	1.01108906503456	18	2	1	257	8	QC 3	R1	A1
2253	1.01340445828126	18	3	1	258	8	QC 3	R1	A1
2254	1.02510179093018	18	4	6	259	8	QC 3	R7	A1
2256	0.988095354647834	18	6	18	261	8	QC 3	R38 AVI	A1
2257	0.986283521550411	18	7	13	262	8	QC 3	R19	A1
2259	1.00584782452611	18	9	20	264	8	QC 3	R 39T	A1
2260	1.06486926065235	18	10	7	265	8	QC 3	R8	A1
2261	1.04720711036982	18	11	20	266	8	QC 3	R 39T	A1
2262	1.02634875963758	18	12	24	267	8	QC 3	R43	A1
2263	1.0046352736214	18	13	29	268	8	QC 3	YC-	A1
2264	0.984412497298187	18	14	27	269	8	QC 3	R60	A1
2265	0.979624174524535	18	15	14	270	8	QC 3	R20	A1
2266	0.988880158204673	19	1	14	271	8	QC 3	R20	A1
2268	1.01843150504331	19	3	6	273	8	QC 3	R7	A1
2269	0.989802884189009	19	4	23	274	8	QC 3	R42	A1
2270	1.005391397308	19	5	16	275	8	QC 3	R31	A1
2271	1.0210809577351	19	6	16	276	8	QC 3	R31	A1
2272	1.03263116408843	19	7	23	277	8	QC 3	R42	A1
2273	1.00887718469889	19	8	23	278	8	QC 3	R42	A1
2274	0.991729868884361	19	9	4	279	8	QC 3	R4 FVS	A1
2276	1.01614507724626	19	11	12	281	8	QC 3	R16	A1
2277	0.971918911046428	19	12	28	282	8	QC 3	Mock	A1
2278	1.01392430026957	19	13	4	283	8	QC 3	R4 FVS	A1
2279	1.01322675226528	19	14	27	284	8	QC 3	R60	A1
2280	1.01555414062739	19	15	17	285	8	QC 3	R38 PAV	A1
2281	1.02379830618209	1	1	17	1	9	QC 2	R38 PAV	A1
2283	0.992567703552344	1	3	4	3	9	QC 2	R4 FVS	A1
2284	1.02213581618981	1	4	28	4	9	QC 2	Mock	A1
2285	1.06731423090832	1	5	12	5	9	QC 2	R16	A1
2287	1.01149977750299	1	7	4	7	9	QC 2	R4 FVS	A1
2288	1.00547628169323	1	8	23	8	9	QC 2	R42	A1
2289	0.979387720652398	1	9	23	9	9	QC 2	R42	A1
2290	0.988272294634013	1	10	16	10	9	QC 2	R31	A1
2291	1.02106581085851	1	11	16	11	9	QC 2	R31	A1
2292	1.04431973846701	1	12	23	12	9	QC 2	R42	A1
2293	1.00736597955605	1	13	6	13	9	QC 2	R7	A1
2295	0.984080233209533	1	15	14	15	9	QC 2	R20	A1
2296	0.98463253382155	2	1	14	16	9	QC 2	R20	A1
2298	0.991026990606043	2	3	29	18	9	QC 2	YC-	A1
2299	1.00680310524718	2	4	24	19	9	QC 2	R43	A1
2300	1.03509634124199	2	5	20	20	9	QC 2	R 39T	A1
2301	1.12849800714454	2	6	7	21	9	QC 2	R8	A1
2302	1.00626324656444	2	7	20	22	9	QC 2	R 39T	A1
2303	0.967645449307577	2	8	12	23	9	QC 2	R16	A1
2304	0.984689109657084	2	9	13	24	9	QC 2	R19	A1
2305	1.00673501630193	2	10	18	25	9	QC 2	R38 AVI	A1
2307	0.993448801546408	2	12	6	27	9	QC 2	R7	A1
2308	1.01049197774954	2	13	1	28	9	QC 2	R1	A1
2309	0.984680953132964	2	14	1	29	9	QC 2	R1	A1
2310	1.00983863126541	2	15	20	30	9	QC 2	R 39T	A1
2311	1.00321238251533	3	1	19	31	9	QC 2	R39A	A1
2312	0.997785779014053	3	2	15	32	9	QC 2	R30	A1
2313	1.0396528165542	3	3	17	33	9	QC 2	R38 PAV	A1
2314	0.985956386743101	3	4	14	34	9	QC 2	R20	A1
2315	1.01208505745298	3	5	23	35	9	QC 2	R42	A1
2316	0.985887539381765	3	6	19	36	9	QC 2	R39A	A1
2317	1.00870857930097	3	7	12	37	9	QC 2	R16	A1
2318	0.965714675299068	3	8	13	38	9	QC 2	R19	A1
2319	0.972323329332502	3	9	22	39	9	QC 2	R41	A1
2320	1.01858714034605	3	10	1	40	9	QC 2	R1	A1
2321	1.02079618939216	3	11	8	41	9	QC 2	R9	A1
2322	1.01817190035461	3	12	6	42	9	QC 2	R7	A1
2323	0.949131531533598	3	13	21	43	9	QC 2	R40	A1
2324	0.988432972854064	3	14	22	44	9	QC 2	R41	A1
2326	1.03941141698517	4	1	9	46	9	QC 2	R10	A1
2327	1.01291056114544	4	2	17	47	9	QC 2	R38 PAV	A1
2328	1.01201111452558	4	3	14	48	9	QC 2	R20	A1
2329	1.09182072195512	4	4	12	49	9	QC 2	R16	A1
2330	0.981507059122169	4	5	15	50	9	QC 2	R30	A1
2331	0.995528836637663	4	6	21	51	9	QC 2	R40	A1
2332	1.01600447019383	4	7	6	52	9	QC 2	R7	A1
2333	1.02333732701705	4	8	25	53	9	QC 2	R46L	A1
2334	1.03277279538472	4	9	25	54	9	QC 2	R46L	A1
2335	1.10768209593495	4	10	7	55	9	QC 2	R8	A1
2336	1.02402492215648	4	11	19	56	9	QC 2	R39A	A1
2337	1.00930160916586	4	12	28	57	9	QC 2	Mock	A1
2338	1.05824040418391	4	13	11	58	9	QC 2	R14	A1
2339	1.01626672022505	4	14	26	59	9	QC 2	R50	A1
2340	1.05187479415562	4	15	17	60	9	QC 2	R38 PAV	A1
2341	0.98718114088868	5	1	26	61	9	QC 2	R50	A1
2342	0.991274750772063	5	2	21	62	9	QC 2	R40	A1
2344	1.02673549510377	5	4	4	64	9	QC 2	R4 FVS	A1
2345	1.08941421341171	5	5	7	65	9	QC 2	R8	A1
2346	1.00969233262399	5	6	16	66	9	QC 2	R31	A1
2347	1.01065794094922	5	7	24	67	9	QC 2	R43	A1
2348	1.00527794421877	5	8	16	68	9	QC 2	R31	A1
2349	1.00711845328395	5	9	16	69	9	QC 2	R31	A1
2350	1.07331333306776	5	10	9	70	9	QC 2	R10	A1
2351	1.01083993605484	5	11	13	71	9	QC 2	R19	A1
2352	1.01332621663721	5	12	2	72	9	QC 2	R3	A1
2353	1.01826444245046	5	13	6	73	9	QC 2	R7	A1
2354	1.00825923427531	5	14	18	74	9	QC 2	R38 AVI	A1
2355	1.01668966211195	5	15	1	75	9	QC 2	R1	A1
2356	1.04053557851479	6	1	9	76	9	QC 2	R10	A1
2357	0.986560216411303	6	2	19	77	9	QC 2	R39A	A1
2358	1.01634408602274	6	3	3	78	9	QC 2	R4 SLN	A1
2359	1.03825157122209	6	4	18	79	9	QC 2	R38 AVI	A1
2360	1.05745285208041	6	5	9	80	9	QC 2	R10	A1
2361	0.996054866110927	6	6	29	81	9	QC 2	YC-	A1
2362	0.975542265542691	6	7	20	82	9	QC 2	R 39T	A1
2363	1.02223361947767	6	8	24	83	9	QC 2	R43	A1
2364	1.02732144466233	6	9	28	84	9	QC 2	Mock	A1
2365	0.972083179046756	6	10	2	85	9	QC 2	R3	A1
2366	1.03088073419757	6	11	22	86	9	QC 2	R41	A1
2367	1.16390435009023	6	12	7	87	9	QC 2	R8	A1
2368	1.01052796737181	6	13	3	88	9	QC 2	R4 SLN	A1
2369	1.12282073403502	6	14	11	89	9	QC 2	R14	A1
2370	1.00856511595762	6	15	8	90	9	QC 2	R9	A1
2371	0.984189286387878	7	1	4	91	9	QC 2	R4 FVS	A1
2372	0.98415020097871	7	2	22	92	9	QC 2	R41	A1
2374	1.0110068135446	7	4	10	94	9	QC 2	R13	A1
2375	1.01661570867653	7	5	8	95	9	QC 2	R9	A1
2376	1.05514195484668	7	6	26	96	9	QC 2	R50	A1
2378	1.02439358746923	7	8	17	98	9	QC 2	R38 PAV	A1
2379	0.989072554042566	7	9	1	99	9	QC 2	R1	A1
2380	1.00817848606877	7	10	10	100	9	QC 2	R13	A1
2381	1.01553289318016	7	11	15	101	9	QC 2	R30	A1
2382	1.06052516017369	7	12	25	102	9	QC 2	R46L	A1
2383	0.993640292293151	7	13	21	103	9	QC 2	R40	A1
2384	1.00456469287391	7	14	29	104	9	QC 2	YC-	A1
2385	1.04228555446011	7	15	12	105	9	QC 2	R16	A1
2386	0.998733602613678	8	1	21	106	9	QC 2	R40	A1
2387	1.01031444544339	8	2	26	107	9	QC 2	R50	A1
2388	0.997603041156515	8	3	19	108	9	QC 2	R39A	A1
2389	0.984764469093865	8	4	8	109	9	QC 2	R9	A1
2390	0.99308292898424	8	5	27	110	9	QC 2	R60	A1
2391	0.987510019683138	8	6	3	111	9	QC 2	R4 SLN	A1
2392	0.977546795280291	8	7	14	112	9	QC 2	R20	A1
2393	1.00894828143087	8	8	13	113	9	QC 2	R19	A1
2394	1.07108200945583	8	9	11	114	9	QC 2	R14	A1
2395	1.01951874490589	8	10	23	115	9	QC 2	R42	A1
2396	1.05513238384018	8	11	11	116	9	QC 2	R14	A1
2397	1.02385679750094	8	12	22	117	9	QC 2	R41	A1
2398	1.02225557711558	8	13	8	118	9	QC 2	R9	A1
2399	0.958543613156697	8	14	4	119	9	QC 2	R4 FVS	A1
2400	1.02912376022083	8	15	13	120	9	QC 2	R19	A1
2401	1.02331011681112	9	1	28	121	9	QC 2	Mock	A1
2402	0.952051944347582	9	2	15	122	9	QC 2	R30	A1
2404	0.991133380642538	9	4	2	124	9	QC 2	R3	A1
2405	0.995737980055482	9	5	29	125	9	QC 2	YC-	A1
2406	1.02412067495282	9	6	25	126	9	QC 2	R46L	A1
2407	1.05141186800508	9	7	15	127	9	QC 2	R30	A1
2408	1.01467201638425	9	8	3	128	9	QC 2	R4 SLN	A1
2409	1.04510924206072	9	9	18	129	9	QC 2	R38 AVI	A1
2410	1.13859674986794	9	10	7	130	9	QC 2	R8	A1
2411	1.03453041930928	9	11	18	131	9	QC 2	R38 AVI	A1
2412	1.01290661899845	9	12	2	132	9	QC 2	R3	A1
2413	1.02750816378603	9	13	24	133	9	QC 2	R43	A1
2415	1.01995511258997	9	15	24	135	9	QC 2	R43	A1
2416	1.00581058812048	10	1	3	136	9	QC 2	R4 SLN	A1
2417	1.00770048592533	10	2	20	137	9	QC 2	R 39T	A1
2418	1.03393109517547	10	3	25	138	9	QC 2	R46L	A1
2419	1.03127729402214	10	4	9	139	9	QC 2	R10	A1
2420	1.02333968973131	10	5	2	140	9	QC 2	R3	A1
2421	1.0222817537173	10	6	26	141	9	QC 2	R50	A1
2422	1.03984785686769	10	7	11	142	9	QC 2	R14	A1
2423	1.03898232916215	10	8	10	143	9	QC 2	R13	A1
2424	1.02734673129047	10	9	11	144	9	QC 2	R14	A1
2425	1.03547492108539	10	10	26	145	9	QC 2	R50	A1
2426	0.988667954749726	10	11	2	146	9	QC 2	R3	A1
2427	1.03251895680229	10	12	9	147	9	QC 2	R10	A1
2428	1.01706030430382	10	13	25	148	9	QC 2	R46L	A1
2429	1.01573877804276	10	14	20	149	9	QC 2	R 39T	A1
2430	1.00980511417527	10	15	3	150	9	QC 2	R4 SLN	A1
2433	0.998135969477941	11	3	24	153	9	QC 2	R43	A1
2434	1.01655449277777	11	4	2	154	9	QC 2	R3	A1
2435	1.02627706024222	11	5	18	155	9	QC 2	R38 AVI	A1
2436	1.34566257347109	11	6	7	156	9	QC 2	R8	A1
2437	1.02246034816457	11	7	18	157	9	QC 2	R38 AVI	A1
2438	1.02158621079129	11	8	3	158	9	QC 2	R4 SLN	A1
2439	1.02602644149873	11	9	15	159	9	QC 2	R30	A1
2440	1.02500688914514	11	10	25	160	9	QC 2	R46L	A1
2441	0.997167680146683	11	11	29	161	9	QC 2	YC-	A1
2442	1.01055102773042	11	12	2	162	9	QC 2	R3	A1
2444	1.02608394170055	11	14	15	164	9	QC 2	R30	A1
2445	1.02185265110648	11	15	28	165	9	QC 2	Mock	A1
2446	1.01096579021953	12	1	13	166	9	QC 2	R19	A1
2447	1.01277811793968	12	2	4	167	9	QC 2	R4 FVS	A1
2448	0.97475829903503	12	3	8	168	9	QC 2	R9	A1
2450	1.15509698136206	12	5	11	170	9	QC 2	R14	A1
2451	0.986471014787373	12	6	23	171	9	QC 2	R42	A1
2452	1.06567646521637	12	7	11	172	9	QC 2	R14	A1
2453	1.00619371674522	12	8	13	173	9	QC 2	R19	A1
[truncated: 6,065 more rows]
