# Supplementary material for: Statistical models discriminating between complex samples measured with microfluidic receptor-cell arrays
Source: PLoS One. 2019 Apr 8;14(4):e0214878. doi: 10.1371/journal.pone.0214878 (PMC6453450; doi:10.1371/journal.pone.0214878)
Supplement: S2 Data — (CSV) [file pone.0214878.s004.csv]

	IRatio	LocX	LocY	SpotMix	SpotNumber	PeakNumber	PeakType	SpotMixName	Experiment
1	1.06208150565754	1	1	17	1	1	Blank	R38 PAV	B1
3	1.03272931281156	1	3	4	3	1	Blank	R4 FVS	B1
4	0.971889168009253	1	4	28	4	1	Blank	Mock	B1
5	0.994112468721086	1	5	12	5	1	Blank	R16	B1
7	0.978695540305258	1	7	4	7	1	Blank	R4 FVS	B1
10	1.02240701875459	1	10	16	10	1	Blank	R31	B1
11	1.01174486582554	1	11	16	11	1	Blank	R31	B1
13	1.00796524228053	1	13	6	13	1	Blank	R7	B1
15	0.982424116727452	1	15	14	15	1	Blank	R20	B1
16	1.00577345530114	2	1	14	16	1	Blank	R20	B1
18	0.983671951046158	2	3	29	18	1	Blank	YC-	B1
19	1.02553180175896	2	4	24	19	1	Blank	R43	B1
20	1.00648320574027	2	5	20	20	1	Blank	R 39T	B1
21	1.06772551248092	2	6	7	21	1	Blank	R8	B1
22	0.997306564698554	2	7	20	22	1	Blank	R 39T	B1
23	1.01633295546062	2	8	12	23	1	Blank	R16	B1
24	1.04819724278541	2	9	13	24	1	Blank	R19	B1
27	0.987028177607403	2	12	6	27	1	Blank	R7	B1
28	0.986076608516719	2	13	1	28	1	Blank	R1	B1
29	0.992335927000738	2	14	1	29	1	Blank	R1	B1
30	0.981130433034702	2	15	20	30	1	Blank	R 39T	B1
31	1.04437896684507	3	1	19	31	1	Blank	R39A	B1
32	1.03774338724379	3	2	15	32	1	Blank	R30	B1
33	0.962796554086878	3	3	17	33	1	Blank	R38 PAV	B1
35	0.979336913356124	3	5	23	35	1	Blank	R42	B1
36	1.00879109448138	3	6	19	36	1	Blank	R39A	B1
37	0.985614549013593	3	7	12	37	1	Blank	R16	B1
38	0.980470879723876	3	8	13	38	1	Blank	R19	B1
40	1.01452994950943	3	10	1	40	1	Blank	R1	B1
41	1.13052175151719	3	11	8	41	1	Blank	R9	B1
42	0.991625177997181	3	12	6	42	1	Blank	R7	B1
45	0.976717457417027	3	15	27	45	1	Blank	R60	B1
46	1.01890483562926	4	1	9	46	1	Blank	R10	B1
47	1.03415418050268	4	2	17	47	1	Blank	R38 PAV	B1
48	0.9964050037967	4	3	14	48	1	Blank	R20	B1
49	0.992619590601151	4	4	12	49	1	Blank	R16	B1
50	1.00890967856772	4	5	15	50	1	Blank	R30	B1
51	1.03889777353551	4	6	21	51	1	Blank	R40	B1
52	1.01959310429867	4	7	6	52	1	Blank	R7	B1
53	0.982655700935485	4	8	25	53	1	Blank	R46L	B1
54	1.0205090460871	4	9	25	54	1	Blank	R46L	B1
55	1.01831070463676	4	10	7	55	1	Blank	R8	B1
56	1.10278794929755	4	11	19	56	1	Blank	R39A	B1
57	1.06574992277778	4	12	28	57	1	Blank	Mock	B1
58	1.01522841800538	4	13	11	58	1	Blank	R14	B1
59	0.980107544847815	4	14	26	59	1	Blank	R50	B1
60	0.985554401408213	4	15	17	60	1	Blank	R38 PAV	B1
61	0.991894122438788	5	1	26	61	1	Blank	R50	B1
62	0.973276624821406	5	2	21	62	1	Blank	R40	B1
63	1.00386407813213	5	3	10	63	1	Blank	R13	B1
64	1.03146325914244	5	4	4	64	1	Blank	R4 FVS	B1
65	1.06287780676011	5	5	7	65	1	Blank	R8	B1
66	1.01424303015224	5	6	16	66	1	Blank	R31	B1
67	1.06078967161118	5	7	24	67	1	Blank	R43	B1
68	1.02149215748979	5	8	16	68	1	Blank	R31	B1
69	1.00065644928221	5	9	16	69	1	Blank	R31	B1
70	1.00742379015339	5	10	9	70	1	Blank	R10	B1
71	1.03051811198373	5	11	13	71	1	Blank	R19	B1
72	0.983793852488464	5	12	2	72	1	Blank	R3	B1
73	0.990910394291377	5	13	6	73	1	Blank	R7	B1
74	0.975363529412672	5	14	18	74	1	Blank	R38 AVI	B1
75	0.992317645058584	5	15	1	75	1	Blank	R1	B1
76	1.00639659290969	6	1	9	76	1	Blank	R10	B1
77	1.01917901168782	6	2	19	77	1	Blank	R39A	B1
78	0.997029322668132	6	3	3	78	1	Blank	R4 SLN	B1
79	1.05081162253624	6	4	18	79	1	Blank	R38 AVI	B1
80	1.01433849725804	6	5	9	80	1	Blank	R10	B1
81	0.997155638101077	6	6	29	81	1	Blank	YC-	B1
82	0.962086135818095	6	7	20	82	1	Blank	R 39T	B1
83	1.03079226146423	6	8	24	83	1	Blank	R43	B1
84	1.08611666955958	6	9	28	84	1	Blank	Mock	B1
87	0.990959469305735	6	12	7	87	1	Blank	R8	B1
88	0.989309429904441	6	13	3	88	1	Blank	R4 SLN	B1
89	1.05502090978658	6	14	11	89	1	Blank	R14	B1
90	1.04892390361208	6	15	8	90	1	Blank	R9	B1
91	1.00588701941613	7	1	4	91	1	Blank	R4 FVS	B1
92	0.962231893966104	7	2	22	92	1	Blank	R41	B1
93	0.986893150735139	7	3	27	93	1	Blank	R60	B1
94	1.01157240693056	7	4	10	94	1	Blank	R13	B1
95	1.03180548180602	7	5	8	95	1	Blank	R9	B1
96	1.02491855860632	7	6	26	96	1	Blank	R50	B1
98	0.991951559622904	7	8	17	98	1	Blank	R38 PAV	B1
99	0.971419172507642	7	9	1	99	1	Blank	R1	B1
100	0.980346832249483	7	10	10	100	1	Blank	R13	B1
101	1.0324488477785	7	11	15	101	1	Blank	R30	B1
102	0.967855294754527	7	12	25	102	1	Blank	R46L	B1
103	0.982290387206672	7	13	21	103	1	Blank	R40	B1
104	0.998227625083881	7	14	29	104	1	Blank	YC-	B1
105	1.01785024072279	7	15	12	105	1	Blank	R16	B1
106	0.986312019829247	8	1	21	106	1	Blank	R40	B1
107	1.02664993366142	8	2	26	107	1	Blank	R50	B1
108	0.964941041063415	8	3	19	108	1	Blank	R39A	B1
109	0.963930052068164	8	4	8	109	1	Blank	R9	B1
110	1.00198830758332	8	5	27	110	1	Blank	R60	B1
111	0.981000361500022	8	6	3	111	1	Blank	R4 SLN	B1
112	0.99420757202935	8	7	14	112	1	Blank	R20	B1
113	1.09650450212342	8	8	13	113	1	Blank	R19	B1
114	0.992150345820825	8	9	11	114	1	Blank	R14	B1
115	1.04677996183616	8	10	23	115	1	Blank	R42	B1
116	0.968118359096099	8	11	11	116	1	Blank	R14	B1
118	1.0274788955388	8	13	8	118	1	Blank	R9	B1
119	1.05199109839842	8	14	4	119	1	Blank	R4 FVS	B1
120	1.03347564684089	8	15	13	120	1	Blank	R19	B1
121	1.04576861970295	9	1	28	121	1	Blank	Mock	B1
122	1.02825080295902	9	2	15	122	1	Blank	R30	B1
124	1.00626529580534	9	4	2	124	1	Blank	R3	B1
125	0.995177228860161	9	5	29	125	1	Blank	YC-	B1
126	1.00339557784126	9	6	25	126	1	Blank	R46L	B1
127	1.05885442447866	9	7	15	127	1	Blank	R30	B1
128	0.990705694105591	9	8	3	128	1	Blank	R4 SLN	B1
129	0.973812200380665	9	9	18	129	1	Blank	R38 AVI	B1
130	0.974869665553171	9	10	7	130	1	Blank	R8	B1
131	1.06027226944347	9	11	18	131	1	Blank	R38 AVI	B1
133	1.05880181671123	9	13	24	133	1	Blank	R43	B1
135	0.935923997409676	9	15	24	135	1	Blank	R43	B1
136	0.996295156964246	10	1	3	136	1	Blank	R4 SLN	B1
137	0.977174372350037	10	2	20	137	1	Blank	R 39T	B1
138	1.03876650016305	10	3	25	138	1	Blank	R46L	B1
139	0.983479241158204	10	4	9	139	1	Blank	R10	B1
140	1.03943983497123	10	5	2	140	1	Blank	R3	B1
141	1.0198522253206	10	6	26	141	1	Blank	R50	B1
142	1.01223451426809	10	7	11	142	1	Blank	R14	B1
143	0.977814010521784	10	8	10	143	1	Blank	R13	B1
144	0.99273370310759	10	9	11	144	1	Blank	R14	B1
145	1.0618184558908	10	10	26	145	1	Blank	R50	B1
146	0.982851629952464	10	11	2	146	1	Blank	R3	B1
147	1.03384825970071	10	12	9	147	1	Blank	R10	B1
148	0.969193740803483	10	13	25	148	1	Blank	R46L	B1
149	0.98451785857989	10	14	20	149	1	Blank	R 39T	B1
150	0.969403138538039	10	15	3	150	1	Blank	R4 SLN	B1
151	0.986223338050458	11	1	24	151	1	Blank	R43	B1
153	0.98708525481805	11	3	24	153	1	Blank	R43	B1
154	0.995916873729544	11	4	2	154	1	Blank	R3	B1
155	1.08382468556065	11	5	18	155	1	Blank	R38 AVI	B1
156	1.00321745410094	11	6	7	156	1	Blank	R8	B1
157	1.03654323875293	11	7	18	157	1	Blank	R38 AVI	B1
158	0.992835071944284	11	8	3	158	1	Blank	R4 SLN	B1
159	0.990314256786793	11	9	15	159	1	Blank	R30	B1
160	1.00901127119874	11	10	25	160	1	Blank	R46L	B1
161	0.992149416459674	11	11	29	161	1	Blank	YC-	B1
162	0.950693825667922	11	12	2	162	1	Blank	R3	B1
164	1.0598814372389	11	14	15	164	1	Blank	R30	B1
165	1.04386670094523	11	15	28	165	1	Blank	Mock	B1
166	0.956260013006444	12	1	13	166	1	Blank	R19	B1
167	0.951995187070152	12	2	4	167	1	Blank	R4 FVS	B1
168	0.948572536104481	12	3	8	168	1	Blank	R9	B1
169	0.978211390172246	12	4	22	169	1	Blank	R41	B1
170	1.0339324090528	12	5	11	170	1	Blank	R14	B1
171	0.988934267390475	12	6	23	171	1	Blank	R42	B1
172	0.981110407005578	12	7	11	172	1	Blank	R14	B1
173	1.03160556947519	12	8	13	173	1	Blank	R19	B1
174	1.0170563116695	12	9	14	174	1	Blank	R20	B1
175	0.985931112679039	12	10	3	175	1	Blank	R4 SLN	B1
176	0.993192515936191	12	11	27	176	1	Blank	R60	B1
177	1.0770776596228	12	12	8	177	1	Blank	R9	B1
179	0.894619682201462	12	14	26	179	1	Blank	R50	B1
180	0.964962684310156	12	15	21	180	1	Blank	R40	B1
181	1.00905879196533	13	1	12	181	1	Blank	R16	B1
182	0.994667483927223	13	2	29	182	1	Blank	YC-	B1
183	1.00106372271616	13	3	21	183	1	Blank	R40	B1
184	1.01065880252823	13	4	25	184	1	Blank	R46L	B1
185	1.02777288864179	13	5	15	185	1	Blank	R30	B1
186	1.02086879172103	13	6	10	186	1	Blank	R13	B1
187	0.967458668099481	13	7	1	187	1	Blank	R1	B1
188	0.986862162764711	13	8	17	188	1	Blank	R38 PAV	B1
190	1.01317028155145	13	10	26	190	1	Blank	R50	B1
191	1.10366950782542	13	11	8	191	1	Blank	R9	B1
192	0.988626070144748	13	12	10	192	1	Blank	R13	B1
195	0.958237255534824	13	15	4	195	1	Blank	R4 FVS	B1
196	1.08301742219756	14	1	8	196	1	Blank	R9	B1
197	1.0516910918129	14	2	11	197	1	Blank	R14	B1
198	0.991723302690123	14	3	3	198	1	Blank	R4 SLN	B1
199	0.992309893947402	14	4	7	199	1	Blank	R8	B1
200	0.97484434359917	14	5	22	200	1	Blank	R41	B1
201	0.997584578663072	14	6	2	201	1	Blank	R3	B1
202	1.01341259074991	14	7	28	202	1	Blank	Mock	B1
203	1.04762236216732	14	8	24	203	1	Blank	R43	B1
204	0.993262182441025	14	9	20	204	1	Blank	R 39T	B1
205	0.999327962827396	14	10	29	205	1	Blank	YC-	B1
206	1.0860855173616	14	11	9	206	1	Blank	R10	B1
207	1.03150682133249	14	12	18	207	1	Blank	R38 AVI	B1
208	0.974510478882773	14	13	3	208	1	Blank	R4 SLN	B1
209	1.02952699177494	14	14	19	209	1	Blank	R39A	B1
210	0.981842537975949	14	15	9	210	1	Blank	R10	B1
211	0.98582026627469	15	1	1	211	1	Blank	R1	B1
212	1.04165682187043	15	2	18	212	1	Blank	R38 AVI	B1
213	0.983908045328897	15	3	6	213	1	Blank	R7	B1
214	0.99797314170979	15	4	2	214	1	Blank	R3	B1
215	1.02489979997392	15	5	13	215	1	Blank	R19	B1
216	1.01815714230881	15	6	9	216	1	Blank	R10	B1
217	0.990253809087862	15	7	16	217	1	Blank	R31	B1
218	0.985194479412025	15	8	16	218	1	Blank	R31	B1
219	1.041566616502	15	9	24	219	1	Blank	R43	B1
220	1.04124516489506	15	10	16	220	1	Blank	R31	B1
221	0.983355636980067	15	11	7	221	1	Blank	R8	B1
222	0.967098614707893	15	12	4	222	1	Blank	R4 FVS	B1
225	0.957729344224202	15	15	26	225	1	Blank	R50	B1
226	1.05697848473074	16	1	17	226	1	Blank	R38 PAV	B1
227	0.976283198261869	16	2	26	227	1	Blank	R50	B1
228	1.00508749463154	16	3	11	228	1	Blank	R14	B1
229	1.15533895946732	16	4	28	229	1	Blank	Mock	B1
230	0.987271382060221	16	5	19	230	1	Blank	R39A	B1
231	1.03130177211937	16	6	7	231	1	Blank	R8	B1
232	0.986128777223333	16	7	25	232	1	Blank	R46L	B1
233	0.993315527832564	16	8	25	233	1	Blank	R46L	B1
234	0.983880879600438	16	9	6	234	1	Blank	R7	B1
235	0.967534094107214	16	10	21	235	1	Blank	R40	B1
236	1.05795596130653	16	11	15	236	1	Blank	R30	B1
237	1.03913011190668	16	12	12	237	1	Blank	R16	B1
238	1.00671692146677	16	13	14	238	1	Blank	R20	B1
239	1.03848709304969	16	14	17	239	1	Blank	R38 PAV	B1
240	1.00974157903005	16	15	9	240	1	Blank	R10	B1
241	1.00849429680046	17	1	27	241	1	Blank	R60	B1
242	0.988839102762926	17	2	22	242	1	Blank	R41	B1
243	1.00404831296203	17	3	21	243	1	Blank	R40	B1
244	0.979934523190713	17	4	6	244	1	Blank	R7	B1
245	0.984978383966055	17	5	8	245	1	Blank	R9	B1
246	0.986666364375741	17	6	1	246	1	Blank	R1	B1
247	0.985848792435934	17	7	22	247	1	Blank	R41	B1
248	0.967009511705759	17	8	13	248	1	Blank	R19	B1
249	0.992851586980651	17	9	12	249	1	Blank	R16	B1
250	1.00901455801768	17	10	19	250	1	Blank	R39A	B1
251	1.08166771005441	17	11	23	251	1	Blank	R42	B1
252	0.984648151338934	17	12	14	252	1	Blank	R20	B1
253	1.02420789327217	17	13	17	253	1	Blank	R38 PAV	B1
254	1.02630126444702	17	14	15	254	1	Blank	R30	B1
255	1.02055940724861	17	15	19	255	1	Blank	R39A	B1
256	1.00967714601152	18	1	20	256	1	Blank	R 39T	B1
257	0.980478082671489	18	2	1	257	1	Blank	R1	B1
258	0.988454248173159	18	3	1	258	1	Blank	R1	B1
259	1.0018468475429	18	4	6	259	1	Blank	R7	B1
260	1.06493420424172	18	5	10	260	1	Blank	R13	B1
261	1.02908274725129	18	6	18	261	1	Blank	R38 AVI	B1
262	1.00424968446814	18	7	13	262	1	Blank	R19	B1
263	0.975441250837298	18	8	12	263	1	Blank	R16	B1
264	1.01289908165196	18	9	20	264	1	Blank	R 39T	B1
265	1.00339381172168	18	10	7	265	1	Blank	R8	B1
266	1.01129355486985	18	11	20	266	1	Blank	R 39T	B1
267	1.02980702816083	18	12	24	267	1	Blank	R43	B1
268	1.00663892477914	18	13	29	268	1	Blank	YC-	B1
269	1.01433521465708	18	14	27	269	1	Blank	R60	B1
270	0.994125574280175	18	15	14	270	1	Blank	R20	B1
271	0.987825425192696	19	1	14	271	1	Blank	R20	B1
273	0.994725462545084	19	3	6	273	1	Blank	R7	B1
274	1.02590742345745	19	4	23	274	1	Blank	R42	B1
275	1.01760540854736	19	5	16	275	1	Blank	R31	B1
276	0.98538044416987	19	6	16	276	1	Blank	R31	B1
278	0.969904613955833	19	8	23	278	1	Blank	R42	B1
279	1.09482315257471	19	9	4	279	1	Blank	R4 FVS	B1
281	0.967336283515093	19	11	12	281	1	Blank	R16	B1
282	0.976856697927211	19	12	28	282	1	Blank	Mock	B1
283	1.01331672219356	19	13	4	283	1	Blank	R4 FVS	B1
284	1.00260012315154	19	14	27	284	1	Blank	R60	B1
285	1.01300571454049	19	15	17	285	1	Blank	R38 PAV	B1
286	0.949998230012836	1	1	17	1	2	QC	R38 PAV	B1
288	0.974221701712125	1	3	4	3	2	QC	R4 FVS	B1
289	0.956443338216626	1	4	28	4	2	QC	Mock	B1
290	1.06254493479368	1	5	12	5	2	QC	R16	B1
292	0.978859109165331	1	7	4	7	2	QC	R4 FVS	B1
295	1.0218240870373	1	10	16	10	2	QC	R31	B1
296	1.04429371862035	1	11	16	11	2	QC	R31	B1
298	0.989903376610019	1	13	6	13	2	QC	R7	B1
300	0.930510074609715	1	15	14	15	2	QC	R20	B1
301	0.989903403052252	2	1	14	16	2	QC	R20	B1
303	0.994918833647129	2	3	29	18	2	QC	YC-	B1
304	0.986446036453304	2	4	24	19	2	QC	R43	B1
305	1.02622387796591	2	5	20	20	2	QC	R 39T	B1
306	1.60084369028637	2	6	7	21	2	QC	R8	B1
307	1.01198409813868	2	7	20	22	2	QC	R 39T	B1
308	0.970146397633466	2	8	12	23	2	QC	R16	B1
309	0.901791901886317	2	9	13	24	2	QC	R19	B1
312	0.999324249847787	2	12	6	27	2	QC	R7	B1
313	1.01741256981257	2	13	1	28	2	QC	R1	B1
314	0.973970272823849	2	14	1	29	2	QC	R1	B1
315	1.00683370899794	2	15	20	30	2	QC	R 39T	B1
316	0.964877369723388	3	1	19	31	2	QC	R39A	B1
317	0.88218996743536	3	2	15	32	2	QC	R30	B1
318	1.02368612555471	3	3	17	33	2	QC	R38 PAV	B1
320	0.984707456519283	3	5	23	35	2	QC	R42	B1
321	0.990361290895725	3	6	19	36	2	QC	R39A	B1
322	1.03550319419059	3	7	12	37	2	QC	R16	B1
323	0.964035172815132	3	8	13	38	2	QC	R19	B1
325	1.00671087244978	3	10	1	40	2	QC	R1	B1
326	0.964989842189987	3	11	8	41	2	QC	R9	B1
327	1.02443934179859	3	12	6	42	2	QC	R7	B1
330	1.03476597642375	3	15	27	45	2	QC	R60	B1
331	1.04931036513676	4	1	9	46	2	QC	R10	B1
332	1.1095124723509	4	2	17	47	2	QC	R38 PAV	B1
333	0.982656979646712	4	3	14	48	2	QC	R20	B1
334	1.01056351120013	4	4	12	49	2	QC	R16	B1
335	0.985954683984084	4	5	15	50	2	QC	R30	B1
336	0.99209481830977	4	6	21	51	2	QC	R40	B1
337	1.00941824278011	4	7	6	52	2	QC	R7	B1
338	1.01948271321518	4	8	25	53	2	QC	R46L	B1
339	1.0353748352431	4	9	25	54	2	QC	R46L	B1
340	1.24337801362733	4	10	7	55	2	QC	R8	B1
341	0.902641560304125	4	11	19	56	2	QC	R39A	B1
342	0.951228129069173	4	12	28	57	2	QC	Mock	B1
343	1.16062625172933	4	13	11	58	2	QC	R14	B1
344	0.988958245608637	4	14	26	59	2	QC	R50	B1
345	1.12327590116887	4	15	17	60	2	QC	R38 PAV	B1
346	0.98006584689405	5	1	26	61	2	QC	R50	B1
347	0.97138996766528	5	2	21	62	2	QC	R40	B1
348	0.998666724179723	5	3	10	63	2	QC	R13	B1
349	0.977111512513327	5	4	4	64	2	QC	R4 FVS	B1
350	1.14501061047763	5	5	7	65	2	QC	R8	B1
351	1.06110435576717	5	6	16	66	2	QC	R31	B1
352	1.01595734641176	5	7	24	67	2	QC	R43	B1
353	0.991585018138246	5	8	16	68	2	QC	R31	B1
354	1.02404737541587	5	9	16	69	2	QC	R31	B1
355	0.985273249006133	5	10	9	70	2	QC	R10	B1
356	1.03387031145211	5	11	13	71	2	QC	R19	B1
357	0.992237165967152	5	12	2	72	2	QC	R3	B1
358	1.00788087365843	5	13	6	73	2	QC	R7	B1
359	0.926434866632502	5	14	18	74	2	QC	R38 AVI	B1
360	0.978129265981495	5	15	1	75	2	QC	R1	B1
361	1.03767202652045	6	1	9	76	2	QC	R10	B1
362	0.978881459451239	6	2	19	77	2	QC	R39A	B1
363	1.00696622785536	6	3	3	78	2	QC	R4 SLN	B1
364	0.968072258059108	6	4	18	79	2	QC	R38 AVI	B1
365	1.03892343505011	6	5	9	80	2	QC	R10	B1
366	0.998864606793161	6	6	29	81	2	QC	YC-	B1
367	0.964406804147267	6	7	20	82	2	QC	R 39T	B1
368	0.974470746922564	6	8	24	83	2	QC	R43	B1
369	0.929355856308472	6	9	28	84	2	QC	Mock	B1
372	1.33508254985832	6	12	7	87	2	QC	R8	B1
373	1.01909078349169	6	13	3	88	2	QC	R4 SLN	B1
374	1.10282048021125	6	14	11	89	2	QC	R14	B1
375	0.939442151619529	6	15	8	90	2	QC	R9	B1
376	0.968360090624806	7	1	4	91	2	QC	R4 FVS	B1
377	0.978869765060055	7	2	22	92	2	QC	R41	B1
378	0.991258754886957	7	3	27	93	2	QC	R60	B1
379	0.991051189852526	7	4	10	94	2	QC	R13	B1
380	0.94097672201365	7	5	8	95	2	QC	R9	B1
381	0.90025328481816	7	6	26	96	2	QC	R50	B1
383	1.03513565671388	7	8	17	98	2	QC	R38 PAV	B1
384	1.01651195351666	7	9	1	99	2	QC	R1	B1
385	0.994092917048386	7	10	10	100	2	QC	R13	B1
386	0.941570600674378	7	11	15	101	2	QC	R30	B1
387	1.01969365456157	7	12	25	102	2	QC	R46L	B1
388	0.987016217847706	7	13	21	103	2	QC	R40	B1
389	0.996399819190869	7	14	29	104	2	QC	YC-	B1
390	1.12543893401921	7	15	12	105	2	QC	R16	B1
391	1.00573512455169	8	1	21	106	2	QC	R40	B1
392	0.924349723116109	8	2	26	107	2	QC	R50	B1
393	0.967314046926385	8	3	19	108	2	QC	R39A	B1
394	0.969147756361042	8	4	8	109	2	QC	R9	B1
395	1.01916847900551	8	5	27	110	2	QC	R60	B1
396	1.01467360516165	8	6	3	111	2	QC	R4 SLN	B1
397	1.00404499127616	8	7	14	112	2	QC	R20	B1
398	1.0325617184816	8	8	13	113	2	QC	R19	B1
399	1.07112089090506	8	9	11	114	2	QC	R14	B1
400	0.972917549067838	8	10	23	115	2	QC	R42	B1
401	1.11145161626088	8	11	11	116	2	QC	R14	B1
403	0.966411806883678	8	13	8	118	2	QC	R9	B1
404	0.949892970836175	8	14	4	119	2	QC	R4 FVS	B1
405	0.904647503952384	8	15	13	120	2	QC	R19	B1
406	0.912970323758461	9	1	28	121	2	QC	Mock	B1
407	0.955769865341576	9	2	15	122	2	QC	R30	B1
409	0.994454722049947	9	4	2	124	2	QC	R3	B1
410	0.994744630044197	9	5	29	125	2	QC	YC-	B1
411	1.04064708825062	9	6	25	126	2	QC	R46L	B1
412	0.897377075037656	9	7	15	127	2	QC	R30	B1
413	0.993146437595012	9	8	3	128	2	QC	R4 SLN	B1
414	1.01132176036041	9	9	18	129	2	QC	R38 AVI	B1
415	1.33097570894431	9	10	7	130	2	QC	R8	B1
416	1.04343767826119	9	11	18	131	2	QC	R38 AVI	B1
418	1.04407106731229	9	13	24	133	2	QC	R43	B1
420	1.00370279099123	9	15	24	135	2	QC	R43	B1
421	1.00255413767478	10	1	3	136	2	QC	R4 SLN	B1
422	0.994879585704244	10	2	20	137	2	QC	R 39T	B1
423	1.02071222439818	10	3	25	138	2	QC	R46L	B1
424	1.01663604529143	10	4	9	139	2	QC	R10	B1
425	0.99083541554948	10	5	2	140	2	QC	R3	B1
426	0.950933498440923	10	6	26	141	2	QC	R50	B1
427	1.18681555198949	10	7	11	142	2	QC	R14	B1
428	0.990071816083035	10	8	10	143	2	QC	R13	B1
429	1.09798312074121	10	9	11	144	2	QC	R14	B1
430	0.954744291343013	10	10	26	145	2	QC	R50	B1
431	1.01404790185649	10	11	2	146	2	QC	R3	B1
432	1.0642628721736	10	12	9	147	2	QC	R10	B1
433	0.98225267275895	10	13	25	148	2	QC	R46L	B1
434	1.03080931579367	10	14	20	149	2	QC	R 39T	B1
435	1.02327744225165	10	15	3	150	2	QC	R4 SLN	B1
436	0.969972133245192	11	1	24	151	2	QC	R43	B1
438	0.993098014443832	11	3	24	153	2	QC	R43	B1
439	0.975789067295595	11	4	2	154	2	QC	R3	B1
440	0.984889965569338	11	5	18	155	2	QC	R38 AVI	B1
441	1.2664662561917	11	6	7	156	2	QC	R8	B1
442	0.987901978285634	11	7	18	157	2	QC	R38 AVI	B1
443	1.00880143986456	11	8	3	158	2	QC	R4 SLN	B1
444	0.976174682699153	11	9	15	159	2	QC	R30	B1
445	1.03398641399037	11	10	25	160	2	QC	R46L	B1
446	1.00203059748911	11	11	29	161	2	QC	YC-	B1
447	0.985545724212656	11	12	2	162	2	QC	R3	B1
449	0.908429978410168	11	14	15	164	2	QC	R30	B1
450	1.02682620797944	11	15	28	165	2	QC	Mock	B1
451	0.981052470416291	12	1	13	166	2	QC	R19	B1
452	0.939075883230889	12	2	4	167	2	QC	R4 FVS	B1
453	0.961381721562114	12	3	8	168	2	QC	R9	B1
454	0.995424250522425	12	4	22	169	2	QC	R41	B1
455	1.15140744286626	12	5	11	170	2	QC	R14	B1
456	0.986138618614625	12	6	23	171	2	QC	R42	B1
457	1.13434473636679	12	7	11	172	2	QC	R14	B1
458	0.967849889738704	12	8	13	173	2	QC	R19	B1
459	1.01918575452115	12	9	14	174	2	QC	R20	B1
460	1.02406727557885	12	10	3	175	2	QC	R4 SLN	B1
461	0.980316141509803	12	11	27	176	2	QC	R60	B1
462	0.985212758934422	12	12	8	177	2	QC	R9	B1
464	1.02114332432385	12	14	26	179	2	QC	R50	B1
465	0.923292700371971	12	15	21	180	2	QC	R40	B1
466	1.06124768516315	13	1	12	181	2	QC	R16	B1
467	0.995240582915056	13	2	29	182	2	QC	YC-	B1
468	0.997398208488544	13	3	21	183	2	QC	R40	B1
469	1.02851751221155	13	4	25	184	2	QC	R46L	B1
470	0.936332660298097	13	5	15	185	2	QC	R30	B1
471	0.992459909499121	13	6	10	186	2	QC	R13	B1
472	1.00882180650448	13	7	1	187	2	QC	R1	B1
473	1.04700759199674	13	8	17	188	2	QC	R38 PAV	B1
475	1.00410861720559	13	10	26	190	2	QC	R50	B1
476	0.940214325604977	13	11	8	191	2	QC	R9	B1
477	1.00334553873585	13	12	10	192	2	QC	R13	B1
480	1.02890868306793	13	15	4	195	2	QC	R4 FVS	B1
481	0.964558959597743	14	1	8	196	2	QC	R9	B1
482	1.18900769395024	14	2	11	197	2	QC	R14	B1
483	1.01303112752446	14	3	3	198	2	QC	R4 SLN	B1
484	1.20531739077399	14	4	7	199	2	QC	R8	B1
485	0.993034658926038	14	5	22	200	2	QC	R41	B1
486	0.980545560433181	14	6	2	201	2	QC	R3	B1
487	0.910468860827295	14	7	28	202	2	QC	Mock	B1
488	1.00842718830291	14	8	24	203	2	QC	R43	B1
489	0.992587873977371	14	9	20	204	2	QC	R 39T	B1
490	0.999054853263737	14	10	29	205	2	QC	YC-	B1
491	1.06789039357018	14	11	9	206	2	QC	R10	B1
492	0.87756915476926	14	12	18	207	2	QC	R38 AVI	B1
493	1.0141811356777	14	13	3	208	2	QC	R4 SLN	B1
494	0.966045305469081	14	14	19	209	2	QC	R39A	B1
495	0.982025732250254	14	15	9	210	2	QC	R10	B1
496	0.992731189782124	15	1	1	211	2	QC	R1	B1
497	0.95412854924942	15	2	18	212	2	QC	R38 AVI	B1
498	1.0073952671588	15	3	6	213	2	QC	R7	B1
499	1.00720331073353	15	4	2	214	2	QC	R3	B1
500	0.944926031562635	15	5	13	215	2	QC	R19	B1
501	1.05515089850449	15	6	9	216	2	QC	R10	B1
502	1.01461978100476	15	7	16	217	2	QC	R31	B1
503	1.0164724203683	15	8	16	218	2	QC	R31	B1
504	0.971598947978245	15	9	24	219	2	QC	R43	B1
505	1.02987863773327	15	10	16	220	2	QC	R31	B1
506	1.27101326822603	15	11	7	221	2	QC	R8	B1
507	0.974765164047446	15	12	4	222	2	QC	R4 FVS	B1
510	0.958260046941455	15	15	26	225	2	QC	R50	B1
511	0.943724259875397	16	1	17	226	2	QC	R38 PAV	B1
512	1.02826623032826	16	2	26	227	2	QC	R50	B1
513	1.05402741439087	16	3	11	228	2	QC	R14	B1
514	0.912670112329593	16	4	28	229	2	QC	Mock	B1
515	1.01324233498985	16	5	19	230	2	QC	R39A	B1
516	1.42190587160901	16	6	7	231	2	QC	R8	B1
517	1.02828190679133	16	7	25	232	2	QC	R46L	B1
518	1.03336907170345	16	8	25	233	2	QC	R46L	B1
519	0.954439370825918	16	9	6	234	2	QC	R7	B1
520	0.986892746397501	16	10	21	235	2	QC	R40	B1
521	0.946675594373798	16	11	15	236	2	QC	R30	B1
522	1.07534505272367	16	12	12	237	2	QC	R16	B1
523	0.983034207720188	16	13	14	238	2	QC	R20	B1
524	1.1277712844614	16	14	17	239	2	QC	R38 PAV	B1
525	0.975715876784094	16	15	9	240	2	QC	R10	B1
526	0.98857041107013	17	1	27	241	2	QC	R60	B1
527	1.01767741817184	17	2	22	242	2	QC	R41	B1
528	1.00624230821057	17	3	21	243	2	QC	R40	B1
529	0.994841197503975	17	4	6	244	2	QC	R7	B1
530	0.972811124128829	17	5	8	245	2	QC	R9	B1
531	1.02398857232168	17	6	1	246	2	QC	R1	B1
532	1.02730925931726	17	7	22	247	2	QC	R41	B1
533	0.924557205988725	17	8	13	248	2	QC	R19	B1
534	1.01359786667363	17	9	12	249	2	QC	R16	B1
535	1.01205880540982	17	10	19	250	2	QC	R39A	B1
536	0.970754867079609	17	11	23	251	2	QC	R42	B1
537	1.01112484749168	17	12	14	252	2	QC	R20	B1
538	1.04004236544545	17	13	17	253	2	QC	R38 PAV	B1
539	0.96988158182849	17	14	15	254	2	QC	R30	B1
540	0.977687418738665	17	15	19	255	2	QC	R39A	B1
541	0.986921879929463	18	1	20	256	2	QC	R 39T	B1
542	0.997709170129691	18	2	1	257	2	QC	R1	B1
543	1.01175993083231	18	3	1	258	2	QC	R1	B1
544	0.994048196248565	18	4	6	259	2	QC	R7	B1
545	1.03789634186533	18	5	10	260	2	QC	R13	B1
546	0.977874304123241	18	6	18	261	2	QC	R38 AVI	B1
547	1.00661063554064	18	7	13	262	2	QC	R19	B1
548	0.966111622359465	18	8	12	263	2	QC	R16	B1
549	1.01516576233011	18	9	20	264	2	QC	R 39T	B1
550	1.2696592351594	18	10	7	265	2	QC	R8	B1
551	1.04598626331598	18	11	20	266	2	QC	R 39T	B1
552	0.994250516058867	18	12	24	267	2	QC	R43	B1
553	1.00079667310388	18	13	29	268	2	QC	YC-	B1
554	0.995077073804497	18	14	27	269	2	QC	R60	B1
555	0.96289972296904	18	15	14	270	2	QC	R20	B1
556	0.984644503210717	19	1	14	271	2	QC	R20	B1
558	1.01028133792926	19	3	6	273	2	QC	R7	B1
559	0.991811583852677	19	4	23	274	2	QC	R42	B1
560	1.00487135826948	19	5	16	275	2	QC	R31	B1
561	1.00941114064142	19	6	16	276	2	QC	R31	B1
563	0.967011308929738	19	8	23	278	2	QC	R42	B1
564	0.963363380672472	19	9	4	279	2	QC	R4 FVS	B1
566	1.03254609570966	19	11	12	281	2	QC	R16	B1
567	0.967083695292735	19	12	28	282	2	QC	Mock	B1
568	0.979027532264921	19	13	4	283	2	QC	R4 FVS	B1
569	0.994658436116649	19	14	27	284	2	QC	R60	B1
570	1.02536107051674	19	15	17	285	2	QC	R38 PAV	B1
571	1.18835485143472	1	1	17	1	3	ATP 2uM	R38 PAV	B1
573	1.22728053107664	1	3	4	3	3	ATP 2uM	R4 FVS	B1
574	1.24326513143353	1	4	28	4	3	ATP 2uM	Mock	B1
575	1.02315649665131	1	5	12	5	3	ATP 2uM	R16	B1
577	1.32993708319498	1	7	4	7	3	ATP 2uM	R4 FVS	B1
580	1.05499527611741	1	10	16	10	3	ATP 2uM	R31	B1
581	0.987728051552802	1	11	16	11	3	ATP 2uM	R31	B1
583	1.09705357512296	1	13	6	13	3	ATP 2uM	R7	B1
585	1.14568343076667	1	15	14	15	3	ATP 2uM	R20	B1
586	1.04986174083907	2	1	14	16	3	ATP 2uM	R20	B1
588	1.00089148461261	2	3	29	18	3	ATP 2uM	YC-	B1
589	1.10334500640923	2	4	24	19	3	ATP 2uM	R43	B1
590	1.05176793218625	2	5	20	20	3	ATP 2uM	R 39T	B1
591	1.28283740794773	2	6	7	21	3	ATP 2uM	R8	B1
592	1.19742437570442	2	7	20	22	3	ATP 2uM	R 39T	B1
593	1.09220447783783	2	8	12	23	3	ATP 2uM	R16	B1
594	1.50363173362342	2	9	13	24	3	ATP 2uM	R19	B1
597	1.22642870411353	2	12	6	27	3	ATP 2uM	R7	B1
598	1.0950847295851	2	13	1	28	3	ATP 2uM	R1	B1
599	1.09858004211009	2	14	1	29	3	ATP 2uM	R1	B1
600	0.975107543404204	2	15	20	30	3	ATP 2uM	R 39T	B1
601	1.07247030983555	3	1	19	31	3	ATP 2uM	R39A	B1
602	1.2321259423398	3	2	15	32	3	ATP 2uM	R30	B1
603	1.13321778155195	3	3	17	33	3	ATP 2uM	R38 PAV	B1
605	0.957675975027049	3	5	23	35	3	ATP 2uM	R42	B1
606	1.09509578910254	3	6	19	36	3	ATP 2uM	R39A	B1
607	1.09191178448333	3	7	12	37	3	ATP 2uM	R16	B1
608	1.22512727361369	3	8	13	38	3	ATP 2uM	R19	B1
610	1.03914425973746	3	10	1	40	3	ATP 2uM	R1	B1
611	1.15241717130179	3	11	8	41	3	ATP 2uM	R9	B1
612	1.18638812438778	3	12	6	42	3	ATP 2uM	R7	B1
615	0.959611105185078	3	15	27	45	3	ATP 2uM	R60	B1
616	1.17215469105715	4	1	9	46	3	ATP 2uM	R10	B1
617	1.14155404054526	4	2	17	47	3	ATP 2uM	R38 PAV	B1
618	1.03166908730265	4	3	14	48	3	ATP 2uM	R20	B1
619	1.02503252083109	4	4	12	49	3	ATP 2uM	R16	B1
620	1.26258243913554	4	5	15	50	3	ATP 2uM	R30	B1
621	1.04119263941067	4	6	21	51	3	ATP 2uM	R40	B1
622	1.24078061043152	4	7	6	52	3	ATP 2uM	R7	B1
623	1.07736601653749	4	8	25	53	3	ATP 2uM	R46L	B1
624	1.27231355487979	4	9	25	54	3	ATP 2uM	R46L	B1
625	1.13831211006941	4	10	7	55	3	ATP 2uM	R8	B1
626	1.38326659887706	4	11	19	56	3	ATP 2uM	R39A	B1
627	1.21775410225227	4	12	28	57	3	ATP 2uM	Mock	B1
628	1.02737634885474	4	13	11	58	3	ATP 2uM	R14	B1
629	1.17881081168338	4	14	26	59	3	ATP 2uM	R50	B1
630	1.22050296280734	4	15	17	60	3	ATP 2uM	R38 PAV	B1
631	1.21974818150553	5	1	26	61	3	ATP 2uM	R50	B1
632	1.07599421566457	5	2	21	62	3	ATP 2uM	R40	B1
633	1.01896099062056	5	3	10	63	3	ATP 2uM	R13	B1
634	1.22773989661053	5	4	4	64	3	ATP 2uM	R4 FVS	B1
635	1.38565129775734	5	5	7	65	3	ATP 2uM	R8	B1
636	1.08855012353216	5	6	16	66	3	ATP 2uM	R31	B1
637	1.18345031714852	5	7	24	67	3	ATP 2uM	R43	B1
638	1.12730467712113	5	8	16	68	3	ATP 2uM	R31	B1
639	1.07766675282419	5	9	16	69	3	ATP 2uM	R31	B1
640	1.18289180576814	5	10	9	70	3	ATP 2uM	R10	B1
641	1.16714794360065	5	11	13	71	3	ATP 2uM	R19	B1
642	0.989828843673765	5	12	2	72	3	ATP 2uM	R3	B1
643	1.31903480705431	5	13	6	73	3	ATP 2uM	R7	B1
644	1.11090202391385	5	14	18	74	3	ATP 2uM	R38 AVI	B1
645	1.00911914063007	5	15	1	75	3	ATP 2uM	R1	B1
646	1.07111293729597	6	1	9	76	3	ATP 2uM	R10	B1
647	1.08443635411178	6	2	19	77	3	ATP 2uM	R39A	B1
648	1.0242191994717	6	3	3	78	3	ATP 2uM	R4 SLN	B1
649	1.16787601814466	6	4	18	79	3	ATP 2uM	R38 AVI	B1
650	1.16928368590009	6	5	9	80	3	ATP 2uM	R10	B1
651	0.995368823263563	6	6	29	81	3	ATP 2uM	YC-	B1
652	1.12501119871557	6	7	20	82	3	ATP 2uM	R 39T	B1
653	1.14334065962863	6	8	24	83	3	ATP 2uM	R43	B1
654	1.26733887953419	6	9	28	84	3	ATP 2uM	Mock	B1
657	1.15108393724962	6	12	7	87	3	ATP 2uM	R8	B1
658	0.984908468785991	6	13	3	88	3	ATP 2uM	R4 SLN	B1
659	1.12835881354011	6	14	11	89	3	ATP 2uM	R14	B1
660	1.20800625958141	6	15	8	90	3	ATP 2uM	R9	B1
661	1.17409424133833	7	1	4	91	3	ATP 2uM	R4 FVS	B1
662	1.03704816753883	7	2	22	92	3	ATP 2uM	R41	B1
663	0.978900469551649	7	3	27	93	3	ATP 2uM	R60	B1
664	1.04102619669221	7	4	10	94	3	ATP 2uM	R13	B1
665	1.15632936058404	7	5	8	95	3	ATP 2uM	R9	B1
666	1.18114471424369	7	6	26	96	3	ATP 2uM	R50	B1
668	1.0987069143912	7	8	17	98	3	ATP 2uM	R38 PAV	B1
669	1.03844909321824	7	9	1	99	3	ATP 2uM	R1	B1
670	0.971964020202447	7	10	10	100	3	ATP 2uM	R13	B1
671	1.26463963284019	7	11	15	101	3	ATP 2uM	R30	B1
672	1.25513385337379	7	12	25	102	3	ATP 2uM	R46L	B1
673	1.02871832398349	7	13	21	103	3	ATP 2uM	R40	B1
674	1.00047035942011	7	14	29	104	3	ATP 2uM	YC-	B1
675	1.07989196955651	7	15	12	105	3	ATP 2uM	R16	B1
676	1.01640061974624	8	1	21	106	3	ATP 2uM	R40	B1
677	1.25162316394862	8	2	26	107	3	ATP 2uM	R50	B1
678	1.18260568869577	8	3	19	108	3	ATP 2uM	R39A	B1
679	1.23843180231523	8	4	8	109	3	ATP 2uM	R9	B1
680	0.97135947380488	8	5	27	110	3	ATP 2uM	R60	B1
681	1.04480525742248	8	6	3	111	3	ATP 2uM	R4 SLN	B1
682	1.04653849488773	8	7	14	112	3	ATP 2uM	R20	B1
683	1.26392027612607	8	8	13	113	3	ATP 2uM	R19	B1
684	1.08366502818683	8	9	11	114	3	ATP 2uM	R14	B1
685	0.955368930290086	8	10	23	115	3	ATP 2uM	R42	B1
686	1.04039644222251	8	11	11	116	3	ATP 2uM	R14	B1
688	1.27694707381465	8	13	8	118	3	ATP 2uM	R9	B1
689	1.31251087641846	8	14	4	119	3	ATP 2uM	R4 FVS	B1
690	1.28995427729257	8	15	13	120	3	ATP 2uM	R19	B1
691	1.3963320482029	9	1	28	121	3	ATP 2uM	Mock	B1
692	1.18264483104031	9	2	15	122	3	ATP 2uM	R30	B1
694	1.03903886160214	9	4	2	124	3	ATP 2uM	R3	B1
695	0.997068870897015	9	5	29	125	3	ATP 2uM	YC-	B1
696	1.1067714473625	9	6	25	126	3	ATP 2uM	R46L	B1
697	1.3493384288883	9	7	15	127	3	ATP 2uM	R30	B1
698	1.06484030846899	9	8	3	128	3	ATP 2uM	R4 SLN	B1
699	1.15255184381475	9	9	18	129	3	ATP 2uM	R38 AVI	B1
700	1.29888130229782	9	10	7	130	3	ATP 2uM	R8	B1
701	1.26400135559658	9	11	18	131	3	ATP 2uM	R38 AVI	B1
703	1.28269390697908	9	13	24	133	3	ATP 2uM	R43	B1
705	1.19753038481766	9	15	24	135	3	ATP 2uM	R43	B1
706	1.01620213831191	10	1	3	136	3	ATP 2uM	R4 SLN	B1
707	1.03953961961691	10	2	20	137	3	ATP 2uM	R 39T	B1
708	1.06038440336688	10	3	25	138	3	ATP 2uM	R46L	B1
709	1.18685979570146	10	4	9	139	3	ATP 2uM	R10	B1
710	1.07260556164315	10	5	2	140	3	ATP 2uM	R3	B1
711	1.20683247013976	10	6	26	141	3	ATP 2uM	R50	B1
712	1.16867069158373	10	7	11	142	3	ATP 2uM	R14	B1
713	1.05317506447192	10	8	10	143	3	ATP 2uM	R13	B1
714	1.08441298843325	10	9	11	144	3	ATP 2uM	R14	B1
715	1.30692941226711	10	10	26	145	3	ATP 2uM	R50	B1
716	1.0159065393567	10	11	2	146	3	ATP 2uM	R3	B1
717	1.26983206265155	10	12	9	147	3	ATP 2uM	R10	B1
718	1.18496665014895	10	13	25	148	3	ATP 2uM	R46L	B1
719	1.07654992092587	10	14	20	149	3	ATP 2uM	R 39T	B1
720	1.08411912058161	10	15	3	150	3	ATP 2uM	R4 SLN	B1
721	1.11357536823891	11	1	24	151	3	ATP 2uM	R43	B1
723	1.04262506842663	11	3	24	153	3	ATP 2uM	R43	B1
724	1.03318239382033	11	4	2	154	3	ATP 2uM	R3	B1
725	1.21154679819937	11	5	18	155	3	ATP 2uM	R38 AVI	B1
726	1.11417063749888	11	6	7	156	3	ATP 2uM	R8	B1
727	1.20219531135639	11	7	18	157	3	ATP 2uM	R38 AVI	B1
728	0.989972114131122	11	8	3	158	3	ATP 2uM	R4 SLN	B1
729	1.13099370303228	11	9	15	159	3	ATP 2uM	R30	B1
730	1.11827147419673	11	10	25	160	3	ATP 2uM	R46L	B1
731	0.993381169372414	11	11	29	161	3	ATP 2uM	YC-	B1
732	1.0391861904391	11	12	2	162	3	ATP 2uM	R3	B1
734	1.2568819301123	11	14	15	164	3	ATP 2uM	R30	B1
735	1.34682999305582	11	15	28	165	3	ATP 2uM	Mock	B1
736	1.17487765196001	12	1	13	166	3	ATP 2uM	R19	B1
737	1.17177260410808	12	2	4	167	3	ATP 2uM	R4 FVS	B1
738	1.13807223941603	12	3	8	168	3	ATP 2uM	R9	B1
739	1.01539005147617	12	4	22	169	3	ATP 2uM	R41	B1
740	1.04169445574424	12	5	11	170	3	ATP 2uM	R14	B1
741	1.09855553161742	12	6	23	171	3	ATP 2uM	R42	B1
742	1.09499644925023	12	7	11	172	3	ATP 2uM	R14	B1
743	1.20805381708912	12	8	13	173	3	ATP 2uM	R19	B1
744	1.13889266233591	12	9	14	174	3	ATP 2uM	R20	B1
745	1.03063847602798	12	10	3	175	3	ATP 2uM	R4 SLN	B1
746	1.1113693260996	12	11	27	176	3	ATP 2uM	R60	B1
747	1.16247644154771	12	12	8	177	3	ATP 2uM	R9	B1
749	1.36047151305898	12	14	26	179	3	ATP 2uM	R50	B1
750	1.07427632881702	12	15	21	180	3	ATP 2uM	R40	B1
751	0.979669481270188	13	1	12	181	3	ATP 2uM	R16	B1
752	0.996028891494751	13	2	29	182	3	ATP 2uM	YC-	B1
753	1.06825949009561	13	3	21	183	3	ATP 2uM	R40	B1
754	1.04693140189592	13	4	25	184	3	ATP 2uM	R46L	B1
755	1.28874843838318	13	5	15	185	3	ATP 2uM	R30	B1
756	1.02736860574507	13	6	10	186	3	ATP 2uM	R13	B1
757	1.0247757025593	13	7	1	187	3	ATP 2uM	R1	B1
758	1.21559715567266	13	8	17	188	3	ATP 2uM	R38 PAV	B1
760	1.11828979873017	13	10	26	190	3	ATP 2uM	R50	B1
761	1.34499168450157	13	11	8	191	3	ATP 2uM	R9	B1
762	1.03252462788403	13	12	10	192	3	ATP 2uM	R13	B1
765	1.2985781511307	13	15	4	195	3	ATP 2uM	R4 FVS	B1
766	1.13229332648079	14	1	8	196	3	ATP 2uM	R9	B1
767	1.08880407936051	14	2	11	197	3	ATP 2uM	R14	B1
768	1.04366756268146	14	3	3	198	3	ATP 2uM	R4 SLN	B1
769	1.09971707611703	14	4	7	199	3	ATP 2uM	R8	B1
770	0.992531454549765	14	5	22	200	3	ATP 2uM	R41	B1
771	1.04149245398189	14	6	2	201	3	ATP 2uM	R3	B1
772	1.48074093400351	14	7	28	202	3	ATP 2uM	Mock	B1
773	1.08464675902525	14	8	24	203	3	ATP 2uM	R43	B1
774	1.17985000307742	14	9	20	204	3	ATP 2uM	R 39T	B1
775	0.997919839774629	14	10	29	205	3	ATP 2uM	YC-	B1
776	1.25377421739453	14	11	9	206	3	ATP 2uM	R10	B1
777	1.31021306811467	14	12	18	207	3	ATP 2uM	R38 AVI	B1
778	1.08854235500736	14	13	3	208	3	ATP 2uM	R4 SLN	B1
779	1.09505855057803	14	14	19	209	3	ATP 2uM	R39A	B1
780	1.1441693765073	14	15	9	210	3	ATP 2uM	R10	B1
781	1.02650169734512	15	1	1	211	3	ATP 2uM	R1	B1
782	1.28210474332346	15	2	18	212	3	ATP 2uM	R38 AVI	B1
783	1.16830973761727	15	3	6	213	3	ATP 2uM	R7	B1
784	1.02476213008621	15	4	2	214	3	ATP 2uM	R3	B1
785	1.18389354394502	15	5	13	215	3	ATP 2uM	R19	B1
786	1.18721578784066	15	6	9	216	3	ATP 2uM	R10	B1
787	1.01537938866261	15	7	16	217	3	ATP 2uM	R31	B1
788	1.08798249556152	15	8	16	218	3	ATP 2uM	R31	B1
789	1.26520528003023	15	9	24	219	3	ATP 2uM	R43	B1
790	1.07660151438067	15	10	16	220	3	ATP 2uM	R31	B1
791	1.24431590807242	15	11	7	221	3	ATP 2uM	R8	B1
792	1.22521517820729	15	12	4	222	3	ATP 2uM	R4 FVS	B1
795	1.21359160818795	15	15	26	225	3	ATP 2uM	R50	B1
796	1.18266607767864	16	1	17	226	3	ATP 2uM	R38 PAV	B1
797	1.09380506957033	16	2	26	227	3	ATP 2uM	R50	B1
798	1.01681593154108	16	3	11	228	3	ATP 2uM	R14	B1
799	1.35002809637509	16	4	28	229	3	ATP 2uM	Mock	B1
800	1.17249057877921	16	5	19	230	3	ATP 2uM	R39A	B1
801	1.14804413136394	16	6	7	231	3	ATP 2uM	R8	B1
802	1.13140210707272	16	7	25	232	3	ATP 2uM	R46L	B1
803	1.08026155268619	16	8	25	233	3	ATP 2uM	R46L	B1
804	1.28699568845013	16	9	6	234	3	ATP 2uM	R7	B1
805	1.01840614938462	16	10	21	235	3	ATP 2uM	R40	B1
806	1.28698976821751	16	11	15	236	3	ATP 2uM	R30	B1
807	1.08230727658456	16	12	12	237	3	ATP 2uM	R16	B1
808	1.05737418962828	16	13	14	238	3	ATP 2uM	R20	B1
809	1.162919357841	16	14	17	239	3	ATP 2uM	R38 PAV	B1
810	1.22845959019019	16	15	9	240	3	ATP 2uM	R10	B1
811	0.988436533368007	17	1	27	241	3	ATP 2uM	R60	B1
812	1.04403621595346	17	2	22	242	3	ATP 2uM	R41	B1
813	1.09120985422147	17	3	21	243	3	ATP 2uM	R40	B1
814	1.10815957648251	17	4	6	244	3	ATP 2uM	R7	B1
815	1.15939357160126	17	5	8	245	3	ATP 2uM	R9	B1
816	0.987580123012123	17	6	1	246	3	ATP 2uM	R1	B1
817	1.00299460394288	17	7	22	247	3	ATP 2uM	R41	B1
818	1.33135685246745	17	8	13	248	3	ATP 2uM	R19	B1
819	1.03029077886461	17	9	12	249	3	ATP 2uM	R16	B1
820	1.14138332912725	17	10	19	250	3	ATP 2uM	R39A	B1
821	1.21840654880253	17	11	23	251	3	ATP 2uM	R42	B1
822	1.10999525591108	17	12	14	252	3	ATP 2uM	R20	B1
823	1.05275501013698	17	13	17	253	3	ATP 2uM	R38 PAV	B1
824	1.10170285772707	17	14	15	254	3	ATP 2uM	R30	B1
825	1.04489490485829	17	15	19	255	3	ATP 2uM	R39A	B1
826	1.12084392999852	18	1	20	256	3	ATP 2uM	R 39T	B1
827	1.01342630720046	18	2	1	257	3	ATP 2uM	R1	B1
828	1.02360625236744	18	3	1	258	3	ATP 2uM	R1	B1
829	1.09462434270552	18	4	6	259	3	ATP 2uM	R7	B1
830	0.993175169388633	18	5	10	260	3	ATP 2uM	R13	B1
831	1.21485734732812	18	6	18	261	3	ATP 2uM	R38 AVI	B1
832	1.06344465405949	18	7	13	262	3	ATP 2uM	R19	B1
833	1.07169680374372	18	8	12	263	3	ATP 2uM	R16	B1
834	1.07590881500527	18	9	20	264	3	ATP 2uM	R 39T	B1
835	1.22139424983375	18	10	7	265	3	ATP 2uM	R8	B1
836	1.06108057215244	18	11	20	266	3	ATP 2uM	R 39T	B1
837	0.973980023827967	18	12	24	267	3	ATP 2uM	R43	B1
838	1.00125079613609	18	13	29	268	3	ATP 2uM	YC-	B1
839	1.02780112884646	18	14	27	269	3	ATP 2uM	R60	B1
840	1.08268317167859	18	15	14	270	3	ATP 2uM	R20	B1
841	1.06549477063341	19	1	14	271	3	ATP 2uM	R20	B1
843	1.01573804461481	19	3	6	273	3	ATP 2uM	R7	B1
844	1.0564730387003	19	4	23	274	3	ATP 2uM	R42	B1
845	1.03323640003808	19	5	16	275	3	ATP 2uM	R31	B1
846	1.07546105331077	19	6	16	276	3	ATP 2uM	R31	B1
848	1.14481210587313	19	8	23	278	3	ATP 2uM	R42	B1
849	1.39147381914513	19	9	4	279	3	ATP 2uM	R4 FVS	B1
851	1.10630600473058	19	11	12	281	3	ATP 2uM	R16	B1
852	1.20735131889844	19	12	28	282	3	ATP 2uM	Mock	B1
853	1.04421817492471	19	13	4	283	3	ATP 2uM	R4 FVS	B1
854	0.974816013746036	19	14	27	284	3	ATP 2uM	R60	B1
855	1.03971297176601	19	15	17	285	3	ATP 2uM	R38 PAV	B1
856	1.16872323563663	1	1	17	1	4	ATP 2uM+QC	R38 PAV	B1
858	1.13961039096439	1	3	4	3	4	ATP 2uM+QC	R4 FVS	B1
859	1.24359345313471	1	4	28	4	4	ATP 2uM+QC	Mock	B1
860	1.0866907570933	1	5	12	5	4	ATP 2uM+QC	R16	B1
862	1.30460733353676	1	7	4	7	4	ATP 2uM+QC	R4 FVS	B1
865	1.04755463954408	1	10	16	10	4	ATP 2uM+QC	R31	B1
866	0.970561334216068	1	11	16	11	4	ATP 2uM+QC	R31	B1
868	1.09330085471552	1	13	6	13	4	ATP 2uM+QC	R7	B1
870	1.12003895952513	1	15	14	15	4	ATP 2uM+QC	R20	B1
871	1.03439419984356	2	1	14	16	4	ATP 2uM+QC	R20	B1
873	0.997496484557931	2	3	29	18	4	ATP 2uM+QC	YC-	B1
874	1.12107434466735	2	4	24	19	4	ATP 2uM+QC	R43	B1
875	1.06251736447242	2	5	20	20	4	ATP 2uM+QC	R 39T	B1
876	1.64274049711386	2	6	7	21	4	ATP 2uM+QC	R8	B1
877	1.11590546718296	2	7	20	22	4	ATP 2uM+QC	R 39T	B1
878	1.06379364588457	2	8	12	23	4	ATP 2uM+QC	R16	B1
879	1.38354228744244	2	9	13	24	4	ATP 2uM+QC	R19	B1
882	1.19964371249325	2	12	6	27	4	ATP 2uM+QC	R7	B1
883	1.06968375589321	2	13	1	28	4	ATP 2uM+QC	R1	B1
884	1.07501190807783	2	14	1	29	4	ATP 2uM+QC	R1	B1
885	1.04033123579001	2	15	20	30	4	ATP 2uM+QC	R 39T	B1
886	1.05651499310638	3	1	19	31	4	ATP 2uM+QC	R39A	B1
887	1.16273804769092	3	2	15	32	4	ATP 2uM+QC	R30	B1
888	1.12253898218759	3	3	17	33	4	ATP 2uM+QC	R38 PAV	B1
890	1.03549448897339	3	5	23	35	4	ATP 2uM+QC	R42	B1
891	1.06654291059356	3	6	19	36	4	ATP 2uM+QC	R39A	B1
892	1.11438952002804	3	7	12	37	4	ATP 2uM+QC	R16	B1
893	1.19265806544787	3	8	13	38	4	ATP 2uM+QC	R19	B1
895	1.03157302549412	3	10	1	40	4	ATP 2uM+QC	R1	B1
896	1.11369720093357	3	11	8	41	4	ATP 2uM+QC	R9	B1
897	1.15362157059969	3	12	6	42	4	ATP 2uM+QC	R7	B1
900	1.02396567001902	3	15	27	45	4	ATP 2uM+QC	R60	B1
901	1.17860907583791	4	1	9	46	4	ATP 2uM+QC	R10	B1
902	1.24380449181624	4	2	17	47	4	ATP 2uM+QC	R38 PAV	B1
903	0.973585718234603	4	3	14	48	4	ATP 2uM+QC	R20	B1
904	1.09744308361787	4	4	12	49	4	ATP 2uM+QC	R16	B1
905	1.26321477157703	4	5	15	50	4	ATP 2uM+QC	R30	B1
906	1.05639442331686	4	6	21	51	4	ATP 2uM+QC	R40	B1
907	1.14960130165134	4	7	6	52	4	ATP 2uM+QC	R7	B1
908	1.10802545563077	4	8	25	53	4	ATP 2uM+QC	R46L	B1
909	1.29237723326584	4	9	25	54	4	ATP 2uM+QC	R46L	B1
910	1.30022034519771	4	10	7	55	4	ATP 2uM+QC	R8	B1
911	1.36313385610819	4	11	19	56	4	ATP 2uM+QC	R39A	B1
912	1.20862162327275	4	12	28	57	4	ATP 2uM+QC	Mock	B1
913	1.16302471797539	4	13	11	58	4	ATP 2uM+QC	R14	B1
914	1.14222108281687	4	14	26	59	4	ATP 2uM+QC	R50	B1
915	1.25940751263009	4	15	17	60	4	ATP 2uM+QC	R38 PAV	B1
916	1.10703195155663	5	1	26	61	4	ATP 2uM+QC	R50	B1
917	1.08600616339691	5	2	21	62	4	ATP 2uM+QC	R40	B1
918	1.04775034207052	5	3	10	63	4	ATP 2uM+QC	R13	B1
919	1.19255288813726	5	4	4	64	4	ATP 2uM+QC	R4 FVS	B1
920	1.48819019339746	5	5	7	65	4	ATP 2uM+QC	R8	B1
921	1.03016286350979	5	6	16	66	4	ATP 2uM+QC	R31	B1
922	1.13980812502164	5	7	24	67	4	ATP 2uM+QC	R43	B1
923	1.08002660208658	5	8	16	68	4	ATP 2uM+QC	R31	B1
924	1.09872989223629	5	9	16	69	4	ATP 2uM+QC	R31	B1
925	1.19788883334944	5	10	9	70	4	ATP 2uM+QC	R10	B1
926	1.16574850625602	5	11	13	71	4	ATP 2uM+QC	R19	B1
927	1.01716918059462	5	12	2	72	4	ATP 2uM+QC	R3	B1
928	1.25026182956315	5	13	6	73	4	ATP 2uM+QC	R7	B1
929	1.05118491119538	5	14	18	74	4	ATP 2uM+QC	R38 AVI	B1
930	0.970396661236844	5	15	1	75	4	ATP 2uM+QC	R1	B1
931	1.14170390984219	6	1	9	76	4	ATP 2uM+QC	R10	B1
932	1.08158637478571	6	2	19	77	4	ATP 2uM+QC	R39A	B1
933	1.02503328151746	6	3	3	78	4	ATP 2uM+QC	R4 SLN	B1
934	1.16429109849559	6	4	18	79	4	ATP 2uM+QC	R38 AVI	B1
935	1.12658442351358	6	5	9	80	4	ATP 2uM+QC	R10	B1
936	1.00769733937691	6	6	29	81	4	ATP 2uM+QC	YC-	B1
937	1.17262025746126	6	7	20	82	4	ATP 2uM+QC	R 39T	B1
938	1.11623630513279	6	8	24	83	4	ATP 2uM+QC	R43	B1
939	1.27758215403536	6	9	28	84	4	ATP 2uM+QC	Mock	B1
942	1.27512151337386	6	12	7	87	4	ATP 2uM+QC	R8	B1
943	1.04815567148281	6	13	3	88	4	ATP 2uM+QC	R4 SLN	B1
944	1.28298862494019	6	14	11	89	4	ATP 2uM+QC	R14	B1
945	1.16047272920487	6	15	8	90	4	ATP 2uM+QC	R9	B1
946	1.16077366770736	7	1	4	91	4	ATP 2uM+QC	R4 FVS	B1
947	1.06723151917422	7	2	22	92	4	ATP 2uM+QC	R41	B1
948	1.04788440619537	7	3	27	93	4	ATP 2uM+QC	R60	B1
949	1.0284543813397	7	4	10	94	4	ATP 2uM+QC	R13	B1
950	1.13466881681013	7	5	8	95	4	ATP 2uM+QC	R9	B1
951	1.1798159939349	7	6	26	96	4	ATP 2uM+QC	R50	B1
953	1.13163263849316	7	8	17	98	4	ATP 2uM+QC	R38 PAV	B1
954	1.05059709807433	7	9	1	99	4	ATP 2uM+QC	R1	B1
955	0.960416556978707	7	10	10	100	4	ATP 2uM+QC	R13	B1
956	1.21136602856427	7	11	15	101	4	ATP 2uM+QC	R30	B1
957	1.22554601858509	7	12	25	102	4	ATP 2uM+QC	R46L	B1
958	1.02347049891771	7	13	21	103	4	ATP 2uM+QC	R40	B1
959	0.988205936919879	7	14	29	104	4	ATP 2uM+QC	YC-	B1
960	1.15768176813414	7	15	12	105	4	ATP 2uM+QC	R16	B1
961	1.02827903486639	8	1	21	106	4	ATP 2uM+QC	R40	B1
962	1.15256538569394	8	2	26	107	4	ATP 2uM+QC	R50	B1
963	1.15767556938672	8	3	19	108	4	ATP 2uM+QC	R39A	B1
964	1.1736459444098	8	4	8	109	4	ATP 2uM+QC	R9	B1
965	1.03994858327101	8	5	27	110	4	ATP 2uM+QC	R60	B1
966	1.06212797426471	8	6	3	111	4	ATP 2uM+QC	R4 SLN	B1
967	1.06920814066334	8	7	14	112	4	ATP 2uM+QC	R20	B1
968	1.24463890476525	8	8	13	113	4	ATP 2uM+QC	R19	B1
969	1.15823297973308	8	9	11	114	4	ATP 2uM+QC	R14	B1
970	1.10975321564413	8	10	23	115	4	ATP 2uM+QC	R42	B1
971	1.10649006752956	8	11	11	116	4	ATP 2uM+QC	R14	B1
973	1.24836354938673	8	13	8	118	4	ATP 2uM+QC	R9	B1
974	1.24331043046538	8	14	4	119	4	ATP 2uM+QC	R4 FVS	B1
975	1.29158247465551	8	15	13	120	4	ATP 2uM+QC	R19	B1
976	1.30173182203542	9	1	28	121	4	ATP 2uM+QC	Mock	B1
977	1.14593918919815	9	2	15	122	4	ATP 2uM+QC	R30	B1
979	1.02464607916911	9	4	2	124	4	ATP 2uM+QC	R3	B1
980	0.994978759307368	9	5	29	125	4	ATP 2uM+QC	YC-	B1
981	1.12958969145801	9	6	25	126	4	ATP 2uM+QC	R46L	B1
982	1.26016708227106	9	7	15	127	4	ATP 2uM+QC	R30	B1
983	1.08368147393724	9	8	3	128	4	ATP 2uM+QC	R4 SLN	B1
984	1.14494661819777	9	9	18	129	4	ATP 2uM+QC	R38 AVI	B1
985	1.46386791255664	9	10	7	130	4	ATP 2uM+QC	R8	B1
986	1.22809844533711	9	11	18	131	4	ATP 2uM+QC	R38 AVI	B1
988	1.18921373931148	9	13	24	133	4	ATP 2uM+QC	R43	B1
990	1.1713974922684	9	15	24	135	4	ATP 2uM+QC	R43	B1
991	1.04269621486822	10	1	3	136	4	ATP 2uM+QC	R4 SLN	B1
992	1.03834583044731	10	2	20	137	4	ATP 2uM+QC	R 39T	B1
993	1.11524793455906	10	3	25	138	4	ATP 2uM+QC	R46L	B1
994	1.20202383663328	10	4	9	139	4	ATP 2uM+QC	R10	B1
995	1.05377353964111	10	5	2	140	4	ATP 2uM+QC	R3	B1
996	1.12982716042226	10	6	26	141	4	ATP 2uM+QC	R50	B1
997	1.2759455911435	10	7	11	142	4	ATP 2uM+QC	R14	B1
998	1.03882306551062	10	8	10	143	4	ATP 2uM+QC	R13	B1
999	1.10972229053492	10	9	11	144	4	ATP 2uM+QC	R14	B1
1000	1.20688800246783	10	10	26	145	4	ATP 2uM+QC	R50	B1
1001	0.98733155471611	10	11	2	146	4	ATP 2uM+QC	R3	B1
1002	1.25537709818649	10	12	9	147	4	ATP 2uM+QC	R10	B1
1003	1.16761805186821	10	13	25	148	4	ATP 2uM+QC	R46L	B1
1004	1.12447408262273	10	14	20	149	4	ATP 2uM+QC	R 39T	B1
1005	1.09298167077099	10	15	3	150	4	ATP 2uM+QC	R4 SLN	B1
1006	1.11724538539697	11	1	24	151	4	ATP 2uM+QC	R43	B1
1008	1.05707715970742	11	3	24	153	4	ATP 2uM+QC	R43	B1
1009	1.02202508718785	11	4	2	154	4	ATP 2uM+QC	R3	B1
1010	1.21487604675063	11	5	18	155	4	ATP 2uM+QC	R38 AVI	B1
1011	1.32072056240635	11	6	7	156	4	ATP 2uM+QC	R8	B1
1012	1.14394534419826	11	7	18	157	4	ATP 2uM+QC	R38 AVI	B1
1013	1.02203647438955	11	8	3	158	4	ATP 2uM+QC	R4 SLN	B1
1014	1.12804830377841	11	9	15	159	4	ATP 2uM+QC	R30	B1
1015	1.12582066023734	11	10	25	160	4	ATP 2uM+QC	R46L	B1
1016	1.00803153414641	11	11	29	161	4	ATP 2uM+QC	YC-	B1
1017	1.02443550422733	11	12	2	162	4	ATP 2uM+QC	R3	B1
1019	1.32893771756127	11	14	15	164	4	ATP 2uM+QC	R30	B1
1020	1.30824207442625	11	15	28	165	4	ATP 2uM+QC	Mock	B1
1021	1.15442395046846	12	1	13	166	4	ATP 2uM+QC	R19	B1
1022	1.14735227827516	12	2	4	167	4	ATP 2uM+QC	R4 FVS	B1
1023	1.09114556050553	12	3	8	168	4	ATP 2uM+QC	R9	B1
1024	0.971695505147655	12	4	22	169	4	ATP 2uM+QC	R41	B1
1025	1.15471710354265	12	5	11	170	4	ATP 2uM+QC	R14	B1
1026	1.08023477811348	12	6	23	171	4	ATP 2uM+QC	R42	B1
1027	1.17644591954577	12	7	11	172	4	ATP 2uM+QC	R14	B1
1028	1.14891344792544	12	8	13	173	4	ATP 2uM+QC	R19	B1
1029	1.13053103025878	12	9	14	174	4	ATP 2uM+QC	R20	B1
1030	1.06034140244582	12	10	3	175	4	ATP 2uM+QC	R4 SLN	B1
1031	1.10385533375992	12	11	27	176	4	ATP 2uM+QC	R60	B1
1032	1.13888253499246	12	12	8	177	4	ATP 2uM+QC	R9	B1
1034	1.28875727137484	12	14	26	179	4	ATP 2uM+QC	R50	B1
1035	0.954953128812008	12	15	21	180	4	ATP 2uM+QC	R40	B1
1036	1.05969655151562	13	1	12	181	4	ATP 2uM+QC	R16	B1
1037	1.0034693710056	13	2	29	182	4	ATP 2uM+QC	YC-	B1
1038	1.06170054293771	13	3	21	183	4	ATP 2uM+QC	R40	B1
1039	1.08999716321833	13	4	25	184	4	ATP 2uM+QC	R46L	B1
1040	1.26589127563538	13	5	15	185	4	ATP 2uM+QC	R30	B1
1041	0.981558172605202	13	6	10	186	4	ATP 2uM+QC	R13	B1
1042	1.02328432334729	13	7	1	187	4	ATP 2uM+QC	R1	B1
1043	1.22180397565291	13	8	17	188	4	ATP 2uM+QC	R38 PAV	B1
1045	1.12863982362506	13	10	26	190	4	ATP 2uM+QC	R50	B1
1046	1.19815575928297	13	11	8	191	4	ATP 2uM+QC	R9	B1
1047	1.03435728988341	13	12	10	192	4	ATP 2uM+QC	R13	B1
1050	1.3358655444836	13	15	4	195	4	ATP 2uM+QC	R4 FVS	B1
1051	1.11474359846894	14	1	8	196	4	ATP 2uM+QC	R9	B1
1052	1.22193420351528	14	2	11	197	4	ATP 2uM+QC	R14	B1
1053	1.04308816072661	14	3	3	198	4	ATP 2uM+QC	R4 SLN	B1
1054	1.30243279447048	14	4	7	199	4	ATP 2uM+QC	R8	B1
1055	1.02794208636947	14	5	22	200	4	ATP 2uM+QC	R41	B1
1056	1.03983105599457	14	6	2	201	4	ATP 2uM+QC	R3	B1
1057	1.43055794261326	14	7	28	202	4	ATP 2uM+QC	Mock	B1
1058	1.08494351241926	14	8	24	203	4	ATP 2uM+QC	R43	B1
1059	1.1921514011823	14	9	20	204	4	ATP 2uM+QC	R 39T	B1
1060	0.996570504907585	14	10	29	205	4	ATP 2uM+QC	YC-	B1
1061	1.22178586584318	14	11	9	206	4	ATP 2uM+QC	R10	B1
1062	1.27160011431995	14	12	18	207	4	ATP 2uM+QC	R38 AVI	B1
1063	1.10209552027782	14	13	3	208	4	ATP 2uM+QC	R4 SLN	B1
1064	1.11266197022922	14	14	19	209	4	ATP 2uM+QC	R39A	B1
1065	1.15509249350841	14	15	9	210	4	ATP 2uM+QC	R10	B1
1066	1.07318421330906	15	1	1	211	4	ATP 2uM+QC	R1	B1
1067	1.19905377410369	15	2	18	212	4	ATP 2uM+QC	R38 AVI	B1
1068	1.13265566057538	15	3	6	213	4	ATP 2uM+QC	R7	B1
1069	1.05390897337269	15	4	2	214	4	ATP 2uM+QC	R3	B1
1070	1.10883502902281	15	5	13	215	4	ATP 2uM+QC	R19	B1
1071	1.25576417245142	15	6	9	216	4	ATP 2uM+QC	R10	B1
1072	1.03342872789605	15	7	16	217	4	ATP 2uM+QC	R31	B1
1073	1.07765500615299	15	8	16	218	4	ATP 2uM+QC	R31	B1
1074	1.22792101513095	15	9	24	219	4	ATP 2uM+QC	R43	B1
1075	1.03852199938259	15	10	16	220	4	ATP 2uM+QC	R31	B1
1076	1.47406543485037	15	11	7	221	4	ATP 2uM+QC	R8	B1
1077	1.20848638645057	15	12	4	222	4	ATP 2uM+QC	R4 FVS	B1
1080	1.16057339290091	15	15	26	225	4	ATP 2uM+QC	R50	B1
1081	1.2874065170593	16	1	17	226	4	ATP 2uM+QC	R38 PAV	B1
1082	1.07444206592131	16	2	26	227	4	ATP 2uM+QC	R50	B1
1083	1.09389381724116	16	3	11	228	4	ATP 2uM+QC	R14	B1
1084	1.32295182815693	16	4	28	229	4	ATP 2uM+QC	Mock	B1
1085	1.13637492646056	16	5	19	230	4	ATP 2uM+QC	R39A	B1
1086	1.54373292314467	16	6	7	231	4	ATP 2uM+QC	R8	B1
1087	1.12985203831373	16	7	25	232	4	ATP 2uM+QC	R46L	B1
1088	1.094854106412	16	8	25	233	4	ATP 2uM+QC	R46L	B1
1089	1.17054329976269	16	9	6	234	4	ATP 2uM+QC	R7	B1
1090	1.05272832704088	16	10	21	235	4	ATP 2uM+QC	R40	B1
1091	1.19850300278104	16	11	15	236	4	ATP 2uM+QC	R30	B1
1092	1.11832549867679	16	12	12	237	4	ATP 2uM+QC	R16	B1
1093	1.05353444569	16	13	14	238	4	ATP 2uM+QC	R20	B1
1094	1.26907606917893	16	14	17	239	4	ATP 2uM+QC	R38 PAV	B1
1095	1.33476342697396	16	15	9	240	4	ATP 2uM+QC	R10	B1
1096	1.06219565901875	17	1	27	241	4	ATP 2uM+QC	R60	B1
1097	1.06352181936373	17	2	22	242	4	ATP 2uM+QC	R41	B1
1098	1.03289866636776	17	3	21	243	4	ATP 2uM+QC	R40	B1
1099	1.11902346668157	17	4	6	244	4	ATP 2uM+QC	R7	B1
1100	1.11655262382976	17	5	8	245	4	ATP 2uM+QC	R9	B1
1101	1.02672241217613	17	6	1	246	4	ATP 2uM+QC	R1	B1
1102	0.988257343183906	17	7	22	247	4	ATP 2uM+QC	R41	B1
1103	1.3611432804551	17	8	13	248	4	ATP 2uM+QC	R19	B1
1104	1.03589321438541	17	9	12	249	4	ATP 2uM+QC	R16	B1
1105	1.15635899236368	17	10	19	250	4	ATP 2uM+QC	R39A	B1
1106	1.18013276745249	17	11	23	251	4	ATP 2uM+QC	R42	B1
1107	1.08541011394624	17	12	14	252	4	ATP 2uM+QC	R20	B1
1108	1.09274205923504	17	13	17	253	4	ATP 2uM+QC	R38 PAV	B1
1109	1.08575329784537	17	14	15	254	4	ATP 2uM+QC	R30	B1
1110	1.07651891843813	17	15	19	255	4	ATP 2uM+QC	R39A	B1
1111	1.11793634312905	18	1	20	256	4	ATP 2uM+QC	R 39T	B1
1112	1.0339205448437	18	2	1	257	4	ATP 2uM+QC	R1	B1
1113	1.04924717123423	18	3	1	258	4	ATP 2uM+QC	R1	B1
1114	1.04592780596295	18	4	6	259	4	ATP 2uM+QC	R7	B1
1115	1.00791896225007	18	5	10	260	4	ATP 2uM+QC	R13	B1
1116	1.24155157752625	18	6	18	261	4	ATP 2uM+QC	R38 AVI	B1
1117	1.0727884603602	18	7	13	262	4	ATP 2uM+QC	R19	B1
1118	1.19298661010841	18	8	12	263	4	ATP 2uM+QC	R16	B1
1119	1.07553185384399	18	9	20	264	4	ATP 2uM+QC	R 39T	B1
1120	1.32140374870616	18	10	7	265	4	ATP 2uM+QC	R8	B1
1121	1.0700594687328	18	11	20	266	4	ATP 2uM+QC	R 39T	B1
1122	1.04392084630498	18	12	24	267	4	ATP 2uM+QC	R43	B1
1123	1.00152875117986	18	13	29	268	4	ATP 2uM+QC	YC-	B1
1124	1.01650881886963	18	14	27	269	4	ATP 2uM+QC	R60	B1
1125	1.0580660487571	18	15	14	270	4	ATP 2uM+QC	R20	B1
1126	1.04424745619159	19	1	14	271	4	ATP 2uM+QC	R20	B1
1128	1.03795361384837	19	3	6	273	4	ATP 2uM+QC	R7	B1
1129	1.05944436100589	19	4	23	274	4	ATP 2uM+QC	R42	B1
1130	1.02737025652419	19	5	16	275	4	ATP 2uM+QC	R31	B1
1131	1.07409478517167	19	6	16	276	4	ATP 2uM+QC	R31	B1
1133	1.13247084038684	19	8	23	278	4	ATP 2uM+QC	R42	B1
1134	1.39581533392976	19	9	4	279	4	ATP 2uM+QC	R4 FVS	B1
1136	1.11344803778871	19	11	12	281	4	ATP 2uM+QC	R16	B1
1137	1.20165502301257	19	12	28	282	4	ATP 2uM+QC	Mock	B1
1138	1.07529734009423	19	13	4	283	4	ATP 2uM+QC	R4 FVS	B1
1139	1.02246312211278	19	14	27	284	4	ATP 2uM+QC	R60	B1
1140	1.0682185854182	19	15	17	285	4	ATP 2uM+QC	R38 PAV	B1
1141	1.11695996384552	1	1	17	1	5	ATP 2uM	R38 PAV	B1
1143	1.17882233178296	1	3	4	3	5	ATP 2uM	R4 FVS	B1
1144	1.27525684004453	1	4	28	4	5	ATP 2uM	Mock	B1
1145	1.03341036760125	1	5	12	5	5	ATP 2uM	R16	B1
1147	1.38007231372264	1	7	4	7	5	ATP 2uM	R4 FVS	B1
1150	0.974018928358977	1	10	16	10	5	ATP 2uM	R31	B1
1151	1.0217285038593	1	11	16	11	5	ATP 2uM	R31	B1
1153	1.10206150748838	1	13	6	13	5	ATP 2uM	R7	B1
1155	1.14876653496737	1	15	14	15	5	ATP 2uM	R20	B1
1156	1.02164356373545	2	1	14	16	5	ATP 2uM	R20	B1
1158	0.997853440883531	2	3	29	18	5	ATP 2uM	YC-	B1
1159	1.0584169660746	2	4	24	19	5	ATP 2uM	R43	B1
1160	1.03276698609125	2	5	20	20	5	ATP 2uM	R 39T	B1
1161	1.13259352479079	2	6	7	21	5	ATP 2uM	R8	B1
1162	1.14800099758931	2	7	20	22	5	ATP 2uM	R 39T	B1
1163	0.969382153993212	2	8	12	23	5	ATP 2uM	R16	B1
1164	1.36229670522553	2	9	13	24	5	ATP 2uM	R19	B1
1167	1.14802352115324	2	12	6	27	5	ATP 2uM	R7	B1
1168	1.05145306949773	2	13	1	28	5	ATP 2uM	R1	B1
1169	1.05734716351508	2	14	1	29	5	ATP 2uM	R1	B1
1170	1.02327681916161	2	15	20	30	5	ATP 2uM	R 39T	B1
1171	1.05509756384149	3	1	19	31	5	ATP 2uM	R39A	B1
1172	1.19786472346594	3	2	15	32	5	ATP 2uM	R30	B1
1173	1.13487231618188	3	3	17	33	5	ATP 2uM	R38 PAV	B1
1175	1.02749634821945	3	5	23	35	5	ATP 2uM	R42	B1
1176	1.04971679238663	3	6	19	36	5	ATP 2uM	R39A	B1
1177	1.07883169840139	3	7	12	37	5	ATP 2uM	R16	B1
1178	1.15906905699797	3	8	13	38	5	ATP 2uM	R19	B1
1180	0.977935893280815	3	10	1	40	5	ATP 2uM	R1	B1
1181	1.11303774103075	3	11	8	41	5	ATP 2uM	R9	B1
1182	1.06503725233196	3	12	6	42	5	ATP 2uM	R7	B1
1185	0.957431103313364	3	15	27	45	5	ATP 2uM	R60	B1
1186	1.08301247757604	4	1	9	46	5	ATP 2uM	R10	B1
1187	1.11779364224223	4	2	17	47	5	ATP 2uM	R38 PAV	B1
1188	0.961112728866045	4	3	14	48	5	ATP 2uM	R20	B1
1189	1.01531738282187	4	4	12	49	5	ATP 2uM	R16	B1
1190	1.19837167999126	4	5	15	50	5	ATP 2uM	R30	B1
1191	1.01609337894895	4	6	21	51	5	ATP 2uM	R40	B1
1192	1.19006348040093	4	7	6	52	5	ATP 2uM	R7	B1
1193	1.04264154138059	4	8	25	53	5	ATP 2uM	R46L	B1
1194	1.21413939411883	4	9	25	54	5	ATP 2uM	R46L	B1
1195	1.08521573047665	4	10	7	55	5	ATP 2uM	R8	B1
1196	1.26713748559424	4	11	19	56	5	ATP 2uM	R39A	B1
1197	1.21110087131644	4	12	28	57	5	ATP 2uM	Mock	B1
1198	1.03070199659635	4	13	11	58	5	ATP 2uM	R14	B1
1199	1.11586719279622	4	14	26	59	5	ATP 2uM	R50	B1
1200	1.13514249270424	4	15	17	60	5	ATP 2uM	R38 PAV	B1
1201	1.16186878472205	5	1	26	61	5	ATP 2uM	R50	B1
1202	0.959102120626564	5	2	21	62	5	ATP 2uM	R40	B1
1203	1.00380752512426	5	3	10	63	5	ATP 2uM	R13	B1
1204	1.20941339597844	5	4	4	64	5	ATP 2uM	R4 FVS	B1
1205	1.26947943048982	5	5	7	65	5	ATP 2uM	R8	B1
1206	1.0343292645757	5	6	16	66	5	ATP 2uM	R31	B1
1207	1.1346066279586	5	7	24	67	5	ATP 2uM	R43	B1
1208	1.05941769145141	5	8	16	68	5	ATP 2uM	R31	B1
1209	1.03696749638192	5	9	16	69	5	ATP 2uM	R31	B1
1210	1.13787568384748	5	10	9	70	5	ATP 2uM	R10	B1
1211	1.24114267974886	5	11	13	71	5	ATP 2uM	R19	B1
1212	0.982773505063134	5	12	2	72	5	ATP 2uM	R3	B1
1213	1.25354735092116	5	13	6	73	5	ATP 2uM	R7	B1
1214	1.12040227452878	5	14	18	74	5	ATP 2uM	R38 AVI	B1
1215	1.006802274972	5	15	1	75	5	ATP 2uM	R1	B1
1216	1.05798633176129	6	1	9	76	5	ATP 2uM	R10	B1
1217	1.06381444077953	6	2	19	77	5	ATP 2uM	R39A	B1
1218	0.983973907380202	6	3	3	78	5	ATP 2uM	R4 SLN	B1
1219	1.15099777390235	6	4	18	79	5	ATP 2uM	R38 AVI	B1
1220	1.16465913453627	6	5	9	80	5	ATP 2uM	R10	B1
1221	1.0035463498669	6	6	29	81	5	ATP 2uM	YC-	B1
1222	1.1218128278136	6	7	20	82	5	ATP 2uM	R 39T	B1
1223	1.10895833329771	6	8	24	83	5	ATP 2uM	R43	B1
1224	1.26672729337022	6	9	28	84	5	ATP 2uM	Mock	B1
1227	1.03445558981661	6	12	7	87	5	ATP 2uM	R8	B1
1228	1.03059403108523	6	13	3	88	5	ATP 2uM	R4 SLN	B1
1229	1.10589910989478	6	14	11	89	5	ATP 2uM	R14	B1
1230	1.16912058120341	6	15	8	90	5	ATP 2uM	R9	B1
1231	1.1492263421003	7	1	4	91	5	ATP 2uM	R4 FVS	B1
1232	1.02994642258384	7	2	22	92	5	ATP 2uM	R41	B1
1233	1.00801682469885	7	3	27	93	5	ATP 2uM	R60	B1
1234	1.01201946090358	7	4	10	94	5	ATP 2uM	R13	B1
1235	1.08986854516393	7	5	8	95	5	ATP 2uM	R9	B1
1236	1.18391727724619	7	6	26	96	5	ATP 2uM	R50	B1
1238	1.07069257077918	7	8	17	98	5	ATP 2uM	R38 PAV	B1
1239	1.00753625574015	7	9	1	99	5	ATP 2uM	R1	B1
1240	0.985168982575919	7	10	10	100	5	ATP 2uM	R13	B1
1241	1.19563394207014	7	11	15	101	5	ATP 2uM	R30	B1
1242	1.21668331119541	7	12	25	102	5	ATP 2uM	R46L	B1
1243	0.993755344187227	7	13	21	103	5	ATP 2uM	R40	B1
1244	1.00364894764824	7	14	29	104	5	ATP 2uM	YC-	B1
1245	1.07115041583388	7	15	12	105	5	ATP 2uM	R16	B1
1246	1.04219735817719	8	1	21	106	5	ATP 2uM	R40	B1
1247	1.12813986483769	8	2	26	107	5	ATP 2uM	R50	B1
1248	1.17770444695552	8	3	19	108	5	ATP 2uM	R39A	B1
1249	1.18575402351052	8	4	8	109	5	ATP 2uM	R9	B1
1250	1.01710445414827	8	5	27	110	5	ATP 2uM	R60	B1
1251	1.02692177166046	8	6	3	111	5	ATP 2uM	R4 SLN	B1
1252	1.05277120828946	8	7	14	112	5	ATP 2uM	R20	B1
1253	1.21875686948762	8	8	13	113	5	ATP 2uM	R19	B1
1254	1.07043935120482	8	9	11	114	5	ATP 2uM	R14	B1
1255	0.951564094242128	8	10	23	115	5	ATP 2uM	R42	B1
1256	1.02949326217927	8	11	11	116	5	ATP 2uM	R14	B1
1258	1.23724824340945	8	13	8	118	5	ATP 2uM	R9	B1
1259	1.23322504994307	8	14	4	119	5	ATP 2uM	R4 FVS	B1
1260	1.23146406081075	8	15	13	120	5	ATP 2uM	R19	B1
1261	1.29453723989456	9	1	28	121	5	ATP 2uM	Mock	B1
1262	1.15393463749021	9	2	15	122	5	ATP 2uM	R30	B1
1264	1.02947085524295	9	4	2	124	5	ATP 2uM	R3	B1
1265	0.998899697310735	9	5	29	125	5	ATP 2uM	YC-	B1
1266	1.05635973799808	9	6	25	126	5	ATP 2uM	R46L	B1
1267	1.27322207037584	9	7	15	127	5	ATP 2uM	R30	B1
1268	1.04164004250844	9	8	3	128	5	ATP 2uM	R4 SLN	B1
1269	1.13787892802959	9	9	18	129	5	ATP 2uM	R38 AVI	B1
1270	1.21844270898218	9	10	7	130	5	ATP 2uM	R8	B1
1271	1.20237003962274	9	11	18	131	5	ATP 2uM	R38 AVI	B1
1273	1.13452519720955	9	13	24	133	5	ATP 2uM	R43	B1
1275	1.15464606414644	9	15	24	135	5	ATP 2uM	R43	B1
1276	0.987633362501776	10	1	3	136	5	ATP 2uM	R4 SLN	B1
1277	1.0155189339935	10	2	20	137	5	ATP 2uM	R 39T	B1
1278	1.05224301493805	10	3	25	138	5	ATP 2uM	R46L	B1
1279	1.13294401921382	10	4	9	139	5	ATP 2uM	R10	B1
1280	1.0351773849236	10	5	2	140	5	ATP 2uM	R3	B1
1281	1.13408581289388	10	6	26	141	5	ATP 2uM	R50	B1
1282	1.12246811359691	10	7	11	142	5	ATP 2uM	R14	B1
1283	0.973418970308202	10	8	10	143	5	ATP 2uM	R13	B1
1284	1.03313473135753	10	9	11	144	5	ATP 2uM	R14	B1
1285	1.21854252816673	10	10	26	145	5	ATP 2uM	R50	B1
1286	0.983680992177129	10	11	2	146	5	ATP 2uM	R3	B1
1287	1.18610824464075	10	12	9	147	5	ATP 2uM	R10	B1
1288	1.13318890413185	10	13	25	148	5	ATP 2uM	R46L	B1
1289	1.08423948708549	10	14	20	149	5	ATP 2uM	R 39T	B1
1290	1.08339280821225	10	15	3	150	5	ATP 2uM	R4 SLN	B1
1291	1.08703672240341	11	1	24	151	5	ATP 2uM	R43	B1
1293	1.0344586471609	11	3	24	153	5	ATP 2uM	R43	B1
1294	1.02611572328611	11	4	2	154	5	ATP 2uM	R3	B1
1295	1.14738451763803	11	5	18	155	5	ATP 2uM	R38 AVI	B1
1296	1.06420880490367	11	6	7	156	5	ATP 2uM	R8	B1
1297	1.10451261730246	11	7	18	157	5	ATP 2uM	R38 AVI	B1
1298	0.987378435894	11	8	3	158	5	ATP 2uM	R4 SLN	B1
1299	1.11798709394272	11	9	15	159	5	ATP 2uM	R30	B1
1300	1.08733107765368	11	10	25	160	5	ATP 2uM	R46L	B1
1301	0.999405014827749	11	11	29	161	5	ATP 2uM	YC-	B1
1302	0.972784248696491	11	12	2	162	5	ATP 2uM	R3	B1
1304	1.25389269275128	11	14	15	164	5	ATP 2uM	R30	B1
1305	1.31872594814338	11	15	28	165	5	ATP 2uM	Mock	B1
1306	1.13110557911999	12	1	13	166	5	ATP 2uM	R19	B1
1307	1.14663364268122	12	2	4	167	5	ATP 2uM	R4 FVS	B1
1308	1.12978579386149	12	3	8	168	5	ATP 2uM	R9	B1
1309	0.982476193211993	12	4	22	169	5	ATP 2uM	R41	B1
1310	1.07047460374005	12	5	11	170	5	ATP 2uM	R14	B1
1311	1.04409301031397	12	6	23	171	5	ATP 2uM	R42	B1
1312	1.06767886382261	12	7	11	172	5	ATP 2uM	R14	B1
1313	1.15447669088882	12	8	13	173	5	ATP 2uM	R19	B1
1314	1.12006844951319	12	9	14	174	5	ATP 2uM	R20	B1
1315	1.05850525076339	12	10	3	175	5	ATP 2uM	R4 SLN	B1
1316	1.08804222908518	12	11	27	176	5	ATP 2uM	R60	B1
1317	1.08301422739749	12	12	8	177	5	ATP 2uM	R9	B1
1319	1.30344409557653	12	14	26	179	5	ATP 2uM	R50	B1
1320	1.06073049227563	12	15	21	180	5	ATP 2uM	R40	B1
1321	1.01765849512588	13	1	12	181	5	ATP 2uM	R16	B1
1322	1.0027354438178	13	2	29	182	5	ATP 2uM	YC-	B1
1323	1.04478623973299	13	3	21	183	5	ATP 2uM	R40	B1
1324	1.04853664287225	13	4	25	184	5	ATP 2uM	R46L	B1
1325	1.23918048687852	13	5	15	185	5	ATP 2uM	R30	B1
1326	0.977842712374262	13	6	10	186	5	ATP 2uM	R13	B1
1327	0.985770682301745	13	7	1	187	5	ATP 2uM	R1	B1
1328	1.13957659027819	13	8	17	188	5	ATP 2uM	R38 PAV	B1
1330	1.05998759947519	13	10	26	190	5	ATP 2uM	R50	B1
1331	1.18960977261394	13	11	8	191	5	ATP 2uM	R9	B1
1332	1.01312176361371	13	12	10	192	5	ATP 2uM	R13	B1
1335	1.23143760720775	13	15	4	195	5	ATP 2uM	R4 FVS	B1
1336	1.09988681163714	14	1	8	196	5	ATP 2uM	R9	B1
1337	1.05429687810464	14	2	11	197	5	ATP 2uM	R14	B1
1338	1.01049667340589	14	3	3	198	5	ATP 2uM	R4 SLN	B1
1339	1.0569465279437	14	4	7	199	5	ATP 2uM	R8	B1
1340	0.979912803384183	14	5	22	200	5	ATP 2uM	R41	B1
1341	1.04034215901939	14	6	2	201	5	ATP 2uM	R3	B1
1342	1.34984638805607	14	7	28	202	5	ATP 2uM	Mock	B1
1343	1.06237407410871	14	8	24	203	5	ATP 2uM	R43	B1
1344	1.11068386555177	14	9	20	204	5	ATP 2uM	R 39T	B1
1345	0.998703005239352	14	10	29	205	5	ATP 2uM	YC-	B1
1346	1.13582721986239	14	11	9	206	5	ATP 2uM	R10	B1
1347	1.32260505850706	14	12	18	207	5	ATP 2uM	R38 AVI	B1
1348	1.04487607610908	14	13	3	208	5	ATP 2uM	R4 SLN	B1
1349	1.05677582673112	14	14	19	209	5	ATP 2uM	R39A	B1
1350	1.10400465361187	14	15	9	210	5	ATP 2uM	R10	B1
1351	1.02409621070524	15	1	1	211	5	ATP 2uM	R1	B1
1352	1.2128058475411	15	2	18	212	5	ATP 2uM	R38 AVI	B1
1353	1.11027297016598	15	3	6	213	5	ATP 2uM	R7	B1
1354	1.02187689792418	15	4	2	214	5	ATP 2uM	R3	B1
1355	1.10105814319229	15	5	13	215	5	ATP 2uM	R19	B1
1356	1.12881222757496	15	6	9	216	5	ATP 2uM	R10	B1
1357	0.991850165482174	15	7	16	217	5	ATP 2uM	R31	B1
1358	1.03445641510737	15	8	16	218	5	ATP 2uM	R31	B1
1359	1.18952767997938	15	9	24	219	5	ATP 2uM	R43	B1
1360	1.02615912158883	15	10	16	220	5	ATP 2uM	R31	B1
1361	1.21432560503822	15	11	7	221	5	ATP 2uM	R8	B1
1362	1.16571877968139	15	12	4	222	5	ATP 2uM	R4 FVS	B1
1365	1.15550619323198	15	15	26	225	5	ATP 2uM	R50	B1
1366	1.1351574488918	16	1	17	226	5	ATP 2uM	R38 PAV	B1
1367	1.06044569026562	16	2	26	227	5	ATP 2uM	R50	B1
1368	0.991439790484774	16	3	11	228	5	ATP 2uM	R14	B1
1369	1.31878584598222	16	4	28	229	5	ATP 2uM	Mock	B1
1370	1.13044068479667	16	5	19	230	5	ATP 2uM	R39A	B1
1371	1.08371670209821	16	6	7	231	5	ATP 2uM	R8	B1
1372	1.11223100324398	16	7	25	232	5	ATP 2uM	R46L	B1
1373	1.05440251075906	16	8	25	233	5	ATP 2uM	R46L	B1
1374	1.2137381966618	16	9	6	234	5	ATP 2uM	R7	B1
1375	1.01521318673636	16	10	21	235	5	ATP 2uM	R40	B1
1376	1.21986578120483	16	11	15	236	5	ATP 2uM	R30	B1
1377	1.04065072760803	16	12	12	237	5	ATP 2uM	R16	B1
1378	1.0349059315101	16	13	14	238	5	ATP 2uM	R20	B1
1379	1.17195207830329	16	14	17	239	5	ATP 2uM	R38 PAV	B1
1380	1.24097018277275	16	15	9	240	5	ATP 2uM	R10	B1
1381	1.04919246568058	17	1	27	241	5	ATP 2uM	R60	B1
1382	0.977315941832121	17	2	22	242	5	ATP 2uM	R41	B1
1383	1.05326141675352	17	3	21	243	5	ATP 2uM	R40	B1
1384	1.08855336754468	17	4	6	244	5	ATP 2uM	R7	B1
1385	1.1017325658737	17	5	8	245	5	ATP 2uM	R9	B1
1386	0.994014630025308	17	6	1	246	5	ATP 2uM	R1	B1
1387	0.98581106445099	17	7	22	247	5	ATP 2uM	R41	B1
1388	1.26770468429916	17	8	13	248	5	ATP 2uM	R19	B1
1389	1.02411977544683	17	9	12	249	5	ATP 2uM	R16	B1
1390	1.1409804567291	17	10	19	250	5	ATP 2uM	R39A	B1
1391	1.14144745454789	17	11	23	251	5	ATP 2uM	R42	B1
1392	1.07552963768494	17	12	14	252	5	ATP 2uM	R20	B1
1393	1.04363025866026	17	13	17	253	5	ATP 2uM	R38 PAV	B1
1394	1.06060660525645	17	14	15	254	5	ATP 2uM	R30	B1
1395	1.04119899336751	17	15	19	255	5	ATP 2uM	R39A	B1
1396	1.09425359226826	18	1	20	256	5	ATP 2uM	R 39T	B1
1397	1.0092759524875	18	2	1	257	5	ATP 2uM	R1	B1
1398	1.02066986231911	18	3	1	258	5	ATP 2uM	R1	B1
1399	1.05401587014278	18	4	6	259	5	ATP 2uM	R7	B1
1400	1.02789438885436	18	5	10	260	5	ATP 2uM	R13	B1
1401	1.21080855929947	18	6	18	261	5	ATP 2uM	R38 AVI	B1
1402	1.03890249675409	18	7	13	262	5	ATP 2uM	R19	B1
1403	1.09925709976004	18	8	12	263	5	ATP 2uM	R16	B1
1404	1.02609748507261	18	9	20	264	5	ATP 2uM	R 39T	B1
1405	1.14039655694063	18	10	7	265	5	ATP 2uM	R8	B1
1406	1.04774656206482	18	11	20	266	5	ATP 2uM	R 39T	B1
1407	0.969311594642821	18	12	24	267	5	ATP 2uM	R43	B1
1408	0.998549173710666	18	13	29	268	5	ATP 2uM	YC-	B1
1409	1.00821721596004	18	14	27	269	5	ATP 2uM	R60	B1
1410	1.06762114230492	18	15	14	270	5	ATP 2uM	R20	B1
1411	1.04440758771635	19	1	14	271	5	ATP 2uM	R20	B1
1413	1.01617539542065	19	3	6	273	5	ATP 2uM	R7	B1
1414	1.0410765002509	19	4	23	274	5	ATP 2uM	R42	B1
1415	1.04032250786085	19	5	16	275	5	ATP 2uM	R31	B1
1416	1.06304414711649	19	6	16	276	5	ATP 2uM	R31	B1
1418	1.12452711549031	19	8	23	278	5	ATP 2uM	R42	B1
1419	1.37514549890885	19	9	4	279	5	ATP 2uM	R4 FVS	B1
1421	1.09277899445087	19	11	12	281	5	ATP 2uM	R16	B1
1422	1.19605106618799	19	12	28	282	5	ATP 2uM	Mock	B1
1423	1.04843096796451	19	13	4	283	5	ATP 2uM	R4 FVS	B1
1424	1.02882155335427	19	14	27	284	5	ATP 2uM	R60	B1
1425	1.04327634119197	19	15	17	285	5	ATP 2uM	R38 PAV	B1
1426	1.13491896360181	1	1	17	1	6	ATP 2uM+QC	R38 PAV	B1
1428	1.20472016600762	1	3	4	3	6	ATP 2uM+QC	R4 FVS	B1
1429	1.26988773790422	1	4	28	4	6	ATP 2uM+QC	Mock	B1
1430	1.05642016703707	1	5	12	5	6	ATP 2uM+QC	R16	B1
1432	1.2933118436376	1	7	4	7	6	ATP 2uM+QC	R4 FVS	B1
1435	0.950600491912914	1	10	16	10	6	ATP 2uM+QC	R31	B1
1436	1.02951478421563	1	11	16	11	6	ATP 2uM+QC	R31	B1
1438	1.08383732051726	1	13	6	13	6	ATP 2uM+QC	R7	B1
1440	1.1292387433748	1	15	14	15	6	ATP 2uM+QC	R20	B1
1441	1.04113132987107	2	1	14	16	6	ATP 2uM+QC	R20	B1
1443	1.00218396645125	2	3	29	18	6	ATP 2uM+QC	YC-	B1
1444	1.08364876996087	2	4	24	19	6	ATP 2uM+QC	R43	B1
1445	1.04036498957884	2	5	20	20	6	ATP 2uM+QC	R 39T	B1
1446	1.47288179621637	2	6	7	21	6	ATP 2uM+QC	R8	B1
1447	1.16158113945937	2	7	20	22	6	ATP 2uM+QC	R 39T	B1
1448	1.07795157312979	2	8	12	23	6	ATP 2uM+QC	R16	B1
1449	1.31064718773998	2	9	13	24	6	ATP 2uM+QC	R19	B1
1452	1.17069876888016	2	12	6	27	6	ATP 2uM+QC	R7	B1
1453	1.06317851779774	2	13	1	28	6	ATP 2uM+QC	R1	B1
1454	1.06492189576292	2	14	1	29	6	ATP 2uM+QC	R1	B1
1455	1.03757791468319	2	15	20	30	6	ATP 2uM+QC	R 39T	B1
1456	1.04321173073786	3	1	19	31	6	ATP 2uM+QC	R39A	B1
1457	1.15577771075761	3	2	15	32	6	ATP 2uM+QC	R30	B1
1458	1.09081134035596	3	3	17	33	6	ATP 2uM+QC	R38 PAV	B1
1460	1.03678457553393	3	5	23	35	6	ATP 2uM+QC	R42	B1
1461	1.05341019993358	3	6	19	36	6	ATP 2uM+QC	R39A	B1
1462	1.0925671565244	3	7	12	37	6	ATP 2uM+QC	R16	B1
1463	1.13733851396593	3	8	13	38	6	ATP 2uM+QC	R19	B1
1465	1.04220837028287	3	10	1	40	6	ATP 2uM+QC	R1	B1
1466	1.11848993746698	3	11	8	41	6	ATP 2uM+QC	R9	B1
1467	1.11812316057195	3	12	6	42	6	ATP 2uM+QC	R7	B1
1470	1.01723296910068	3	15	27	45	6	ATP 2uM+QC	R60	B1
1471	1.17153418839081	4	1	9	46	6	ATP 2uM+QC	R10	B1
1472	1.19145718916311	4	2	17	47	6	ATP 2uM+QC	R38 PAV	B1
1473	1.02636032223488	4	3	14	48	6	ATP 2uM+QC	R20	B1
1474	1.06048921366752	4	4	12	49	6	ATP 2uM+QC	R16	B1
1475	1.19477359356059	4	5	15	50	6	ATP 2uM+QC	R30	B1
1476	0.958398033128837	4	6	21	51	6	ATP 2uM+QC	R40	B1
1477	1.10988456210547	4	7	6	52	6	ATP 2uM+QC	R7	B1
1478	1.07550389909457	4	8	25	53	6	ATP 2uM+QC	R46L	B1
1479	1.23152156842294	4	9	25	54	6	ATP 2uM+QC	R46L	B1
1480	1.27624430216147	4	10	7	55	6	ATP 2uM+QC	R8	B1
1481	1.34837485651173	4	11	19	56	6	ATP 2uM+QC	R39A	B1
1482	1.18925668054943	4	12	28	57	6	ATP 2uM+QC	Mock	B1
1483	1.1245402667184	4	13	11	58	6	ATP 2uM+QC	R14	B1
1484	1.13248686087805	4	14	26	59	6	ATP 2uM+QC	R50	B1
1485	1.25151991599437	4	15	17	60	6	ATP 2uM+QC	R38 PAV	B1
1486	1.10404863961778	5	1	26	61	6	ATP 2uM+QC	R50	B1
1487	1.07510685209458	5	2	21	62	6	ATP 2uM+QC	R40	B1
1488	1.01387620077407	5	3	10	63	6	ATP 2uM+QC	R13	B1
1489	1.19625547251536	5	4	4	64	6	ATP 2uM+QC	R4 FVS	B1
1490	1.35104078733488	5	5	7	65	6	ATP 2uM+QC	R8	B1
1491	1.06731301419814	5	6	16	66	6	ATP 2uM+QC	R31	B1
1492	1.12143313458353	5	7	24	67	6	ATP 2uM+QC	R43	B1
1493	0.968091603126155	5	8	16	68	6	ATP 2uM+QC	R31	B1
1494	1.05897352828395	5	9	16	69	6	ATP 2uM+QC	R31	B1
1495	1.182888888205	5	10	9	70	6	ATP 2uM+QC	R10	B1
1496	1.28680383996071	5	11	13	71	6	ATP 2uM+QC	R19	B1
1497	1.02468688373815	5	12	2	72	6	ATP 2uM+QC	R3	B1
1498	1.22522241267568	5	13	6	73	6	ATP 2uM+QC	R7	B1
1499	1.08753265555938	5	14	18	74	6	ATP 2uM+QC	R38 AVI	B1
1500	0.974032795987612	5	15	1	75	6	ATP 2uM+QC	R1	B1
1501	1.10475183452636	6	1	9	76	6	ATP 2uM+QC	R10	B1
1502	1.05269992978466	6	2	19	77	6	ATP 2uM+QC	R39A	B1
1503	1.03938075717943	6	3	3	78	6	ATP 2uM+QC	R4 SLN	B1
1504	1.15732521006842	6	4	18	79	6	ATP 2uM+QC	R38 AVI	B1
1505	1.21258369856407	6	5	9	80	6	ATP 2uM+QC	R10	B1
1506	1.00478367172344	6	6	29	81	6	ATP 2uM+QC	YC-	B1
1507	1.1536859424556	6	7	20	82	6	ATP 2uM+QC	R 39T	B1
1508	1.06577530727288	6	8	24	83	6	ATP 2uM+QC	R43	B1
1509	1.24457240350314	6	9	28	84	6	ATP 2uM+QC	Mock	B1
1512	1.25775789418254	6	12	7	87	6	ATP 2uM+QC	R8	B1
1513	1.04272246188803	6	13	3	88	6	ATP 2uM+QC	R4 SLN	B1
1514	1.26850646535512	6	14	11	89	6	ATP 2uM+QC	R14	B1
1515	1.15700639625729	6	15	8	90	6	ATP 2uM+QC	R9	B1
1516	1.1478999399377	7	1	4	91	6	ATP 2uM+QC	R4 FVS	B1
1517	1.0250794237416	7	2	22	92	6	ATP 2uM+QC	R41	B1
1518	1.02477476093542	7	3	27	93	6	ATP 2uM+QC	R60	B1
1519	0.990568891399719	7	4	10	94	6	ATP 2uM+QC	R13	B1
1520	1.08229225364849	7	5	8	95	6	ATP 2uM+QC	R9	B1
1521	1.17560719611162	7	6	26	96	6	ATP 2uM+QC	R50	B1
1523	1.08469092783971	7	8	17	98	6	ATP 2uM+QC	R38 PAV	B1
1524	1.03694528055748	7	9	1	99	6	ATP 2uM+QC	R1	B1
1525	0.958829677209346	7	10	10	100	6	ATP 2uM+QC	R13	B1
1526	1.21124644012624	7	11	15	101	6	ATP 2uM+QC	R30	B1
1527	1.22669100364682	7	12	25	102	6	ATP 2uM+QC	R46L	B1
1528	1.04140256131358	7	13	21	103	6	ATP 2uM+QC	R40	B1
1529	1.00100129186597	7	14	29	104	6	ATP 2uM+QC	YC-	B1
1530	1.12691294572178	7	15	12	105	6	ATP 2uM+QC	R16	B1
1531	1.04620628281666	8	1	21	106	6	ATP 2uM+QC	R40	B1
1532	1.15176124529585	8	2	26	107	6	ATP 2uM+QC	R50	B1
1533	1.14779372743793	8	3	19	108	6	ATP 2uM+QC	R39A	B1
1534	1.13417928038834	8	4	8	109	6	ATP 2uM+QC	R9	B1
1535	1.02607569201639	8	5	27	110	6	ATP 2uM+QC	R60	B1
1536	1.03784067557631	8	6	3	111	6	ATP 2uM+QC	R4 SLN	B1
1537	1.05440844956594	8	7	14	112	6	ATP 2uM+QC	R20	B1
1538	1.117123727473	8	8	13	113	6	ATP 2uM+QC	R19	B1
1539	1.10800002200507	8	9	11	114	6	ATP 2uM+QC	R14	B1
1540	0.97203637699073	8	10	23	115	6	ATP 2uM+QC	R42	B1
1541	1.09865566725979	8	11	11	116	6	ATP 2uM+QC	R14	B1
1543	1.2365176709602	8	13	8	118	6	ATP 2uM+QC	R9	B1
1544	1.20159734872311	8	14	4	119	6	ATP 2uM+QC	R4 FVS	B1
1545	1.25916079248623	8	15	13	120	6	ATP 2uM+QC	R19	B1
1546	1.267072345078	9	1	28	121	6	ATP 2uM+QC	Mock	B1
1547	1.13019141249306	9	2	15	122	6	ATP 2uM+QC	R30	B1
1549	1.02353900377577	9	4	2	124	6	ATP 2uM+QC	R3	B1
1550	0.996684992814007	9	5	29	125	6	ATP 2uM+QC	YC-	B1
1551	1.10741955946117	9	6	25	126	6	ATP 2uM+QC	R46L	B1
1552	1.2311179148673	9	7	15	127	6	ATP 2uM+QC	R30	B1
1553	1.06521020325334	9	8	3	128	6	ATP 2uM+QC	R4 SLN	B1
1554	1.10049779808935	9	9	18	129	6	ATP 2uM+QC	R38 AVI	B1
1555	1.42745552922432	9	10	7	130	6	ATP 2uM+QC	R8	B1
1556	1.2137282906571	9	11	18	131	6	ATP 2uM+QC	R38 AVI	B1
1558	1.11184961067848	9	13	24	133	6	ATP 2uM+QC	R43	B1
1560	1.17469433818921	9	15	24	135	6	ATP 2uM+QC	R43	B1
1561	1.03261212241317	10	1	3	136	6	ATP 2uM+QC	R4 SLN	B1
1562	1.03915832299549	10	2	20	137	6	ATP 2uM+QC	R 39T	B1
1563	1.12449599412399	10	3	25	138	6	ATP 2uM+QC	R46L	B1
1564	1.19236698499182	10	4	9	139	6	ATP 2uM+QC	R10	B1
1565	1.0451348786982	10	5	2	140	6	ATP 2uM+QC	R3	B1
1566	1.07965806696039	10	6	26	141	6	ATP 2uM+QC	R50	B1
1567	1.24235368837438	10	7	11	142	6	ATP 2uM+QC	R14	B1
1568	1.00697366354373	10	8	10	143	6	ATP 2uM+QC	R13	B1
1569	1.11443848062514	10	9	11	144	6	ATP 2uM+QC	R14	B1
1570	1.19533867976715	10	10	26	145	6	ATP 2uM+QC	R50	B1
1571	1.01624958264267	10	11	2	146	6	ATP 2uM+QC	R3	B1
1572	1.19282027458205	10	12	9	147	6	ATP 2uM+QC	R10	B1
1573	1.15661417199806	10	13	25	148	6	ATP 2uM+QC	R46L	B1
1574	1.09567891750801	10	14	20	149	6	ATP 2uM+QC	R 39T	B1
1575	1.09452651625509	10	15	3	150	6	ATP 2uM+QC	R4 SLN	B1
1576	1.09528886745704	11	1	24	151	6	ATP 2uM+QC	R43	B1
1578	1.05289032074373	11	3	24	153	6	ATP 2uM+QC	R43	B1
1579	1.02216846843594	11	4	2	154	6	ATP 2uM+QC	R3	B1
1580	1.20995728551932	11	5	18	155	6	ATP 2uM+QC	R38 AVI	B1
1581	1.25389128410872	11	6	7	156	6	ATP 2uM+QC	R8	B1
1582	1.1385167527716	11	7	18	157	6	ATP 2uM+QC	R38 AVI	B1
1583	1.02918957408396	11	8	3	158	6	ATP 2uM+QC	R4 SLN	B1
1584	1.10304725908362	11	9	15	159	6	ATP 2uM+QC	R30	B1
1585	1.13162248216158	11	10	25	160	6	ATP 2uM+QC	R46L	B1
1586	0.993858697566649	11	11	29	161	6	ATP 2uM+QC	YC-	B1
1587	1.02811844619256	11	12	2	162	6	ATP 2uM+QC	R3	B1
1589	1.27903227633027	11	14	15	164	6	ATP 2uM+QC	R30	B1
1590	1.3139979518455	11	15	28	165	6	ATP 2uM+QC	Mock	B1
1591	1.13023600392527	12	1	13	166	6	ATP 2uM+QC	R19	B1
1592	1.14608683381771	12	2	4	167	6	ATP 2uM+QC	R4 FVS	B1
1593	1.12802014384623	12	3	8	168	6	ATP 2uM+QC	R9	B1
1594	0.980518395662536	12	4	22	169	6	ATP 2uM+QC	R41	B1
1595	1.13132295535487	12	5	11	170	6	ATP 2uM+QC	R14	B1
1596	1.05902863891039	12	6	23	171	6	ATP 2uM+QC	R42	B1
1597	1.13376076793334	12	7	11	172	6	ATP 2uM+QC	R14	B1
1598	1.14668517966492	12	8	13	173	6	ATP 2uM+QC	R19	B1
1599	1.11510601744622	12	9	14	174	6	ATP 2uM+QC	R20	B1
1600	1.03824432121014	12	10	3	175	6	ATP 2uM+QC	R4 SLN	B1
1601	1.0819411198883	12	11	27	176	6	ATP 2uM+QC	R60	B1
1602	1.13768628247416	12	12	8	177	6	ATP 2uM+QC	R9	B1
1604	1.26766915685736	12	14	26	179	6	ATP 2uM+QC	R50	B1
1605	1.06615340944109	12	15	21	180	6	ATP 2uM+QC	R40	B1
1606	1.05301772902212	13	1	12	181	6	ATP 2uM+QC	R16	B1
1607	0.994682787287661	13	2	29	182	6	ATP 2uM+QC	YC-	B1
1608	1.0479507468965	13	3	21	183	6	ATP 2uM+QC	R40	B1
1609	1.08096040268304	13	4	25	184	6	ATP 2uM+QC	R46L	B1
1610	1.22972673465191	13	5	15	185	6	ATP 2uM+QC	R30	B1
1611	1.05076192168402	13	6	10	186	6	ATP 2uM+QC	R13	B1
1612	1.03312918603298	13	7	1	187	6	ATP 2uM+QC	R1	B1
1613	1.20637311882809	13	8	17	188	6	ATP 2uM+QC	R38 PAV	B1
1615	1.09066345573356	13	10	26	190	6	ATP 2uM+QC	R50	B1
1616	1.19586014455341	13	11	8	191	6	ATP 2uM+QC	R9	B1
1617	1.0290069607362	13	12	10	192	6	ATP 2uM+QC	R13	B1
1620	1.2737774303276	13	15	4	195	6	ATP 2uM+QC	R4 FVS	B1
1621	1.1221808462768	14	1	8	196	6	ATP 2uM+QC	R9	B1
1622	1.21367684784905	14	2	11	197	6	ATP 2uM+QC	R14	B1
1623	1.02438768212985	14	3	3	198	6	ATP 2uM+QC	R4 SLN	B1
1624	1.22795200368541	14	4	7	199	6	ATP 2uM+QC	R8	B1
1625	1.0130777525398	14	5	22	200	6	ATP 2uM+QC	R41	B1
1626	1.04029093172612	14	6	2	201	6	ATP 2uM+QC	R3	B1
1627	1.34367525956953	14	7	28	202	6	ATP 2uM+QC	Mock	B1
1628	1.06333829766966	14	8	24	203	6	ATP 2uM+QC	R43	B1
1629	1.15430247247436	14	9	20	204	6	ATP 2uM+QC	R 39T	B1
1630	0.997485605553558	14	10	29	205	6	ATP 2uM+QC	YC-	B1
1631	1.19194040850273	14	11	9	206	6	ATP 2uM+QC	R10	B1
1632	1.26304651280602	14	12	18	207	6	ATP 2uM+QC	R38 AVI	B1
1633	1.10634992013462	14	13	3	208	6	ATP 2uM+QC	R4 SLN	B1
1634	1.11627027972675	14	14	19	209	6	ATP 2uM+QC	R39A	B1
1635	1.15223841919179	14	15	9	210	6	ATP 2uM+QC	R10	B1
1636	1.0374949546932	15	1	1	211	6	ATP 2uM+QC	R1	B1
1637	1.14438135710048	15	2	18	212	6	ATP 2uM+QC	R38 AVI	B1
1638	1.10689001291514	15	3	6	213	6	ATP 2uM+QC	R7	B1
1639	1.02904588127185	15	4	2	214	6	ATP 2uM+QC	R3	B1
1640	1.14223373456762	15	5	13	215	6	ATP 2uM+QC	R19	B1
1641	1.18357410688602	15	6	9	216	6	ATP 2uM+QC	R10	B1
1642	1.01987730656212	15	7	16	217	6	ATP 2uM+QC	R31	B1
1643	1.06023386189199	15	8	16	218	6	ATP 2uM+QC	R31	B1
1644	1.18399127873458	15	9	24	219	6	ATP 2uM+QC	R43	B1
1645	1.0645672763206	15	10	16	220	6	ATP 2uM+QC	R31	B1
1646	1.39423921145118	15	11	7	221	6	ATP 2uM+QC	R8	B1
1647	1.16674437972971	15	12	4	222	6	ATP 2uM+QC	R4 FVS	B1
1650	1.16127172260653	15	15	26	225	6	ATP 2uM+QC	R50	B1
1651	1.24437677906544	16	1	17	226	6	ATP 2uM+QC	R38 PAV	B1
1652	1.05901723833478	16	2	26	227	6	ATP 2uM+QC	R50	B1
1653	1.07650468815536	16	3	11	228	6	ATP 2uM+QC	R14	B1
1654	1.32947715942524	16	4	28	229	6	ATP 2uM+QC	Mock	B1
1655	1.11731036275838	16	5	19	230	6	ATP 2uM+QC	R39A	B1
1656	1.40603411107821	16	6	7	231	6	ATP 2uM+QC	R8	B1
1657	1.16328349350512	16	7	25	232	6	ATP 2uM+QC	R46L	B1
1658	1.0804434864898	16	8	25	233	6	ATP 2uM+QC	R46L	B1
1659	1.19741298107918	16	9	6	234	6	ATP 2uM+QC	R7	B1
1660	1.04474525744305	16	10	21	235	6	ATP 2uM+QC	R40	B1
1661	1.15820224543288	16	11	15	236	6	ATP 2uM+QC	R30	B1
1662	1.10990865367541	16	12	12	237	6	ATP 2uM+QC	R16	B1
1663	1.06178568900274	16	13	14	238	6	ATP 2uM+QC	R20	B1
1664	1.22785366444511	16	14	17	239	6	ATP 2uM+QC	R38 PAV	B1
1665	1.30574046613887	16	15	9	240	6	ATP 2uM+QC	R10	B1
1666	1.03353959163049	17	1	27	241	6	ATP 2uM+QC	R60	B1
1667	0.989235784300214	17	2	22	242	6	ATP 2uM+QC	R41	B1
1668	1.03873965032144	17	3	21	243	6	ATP 2uM+QC	R40	B1
1669	1.11834465287598	17	4	6	244	6	ATP 2uM+QC	R7	B1
1670	1.07899399939905	17	5	8	245	6	ATP 2uM+QC	R9	B1
1671	0.979605037101419	17	6	1	246	6	ATP 2uM+QC	R1	B1
1672	0.984706779692477	17	7	22	247	6	ATP 2uM+QC	R41	B1
1673	1.20865842772968	17	8	13	248	6	ATP 2uM+QC	R19	B1
1674	1.03525888015881	17	9	12	249	6	ATP 2uM+QC	R16	B1
1675	1.15028964670021	17	10	19	250	6	ATP 2uM+QC	R39A	B1
1676	1.13412033773844	17	11	23	251	6	ATP 2uM+QC	R42	B1
1677	1.08531955694941	17	12	14	252	6	ATP 2uM+QC	R20	B1
1678	1.11355293358436	17	13	17	253	6	ATP 2uM+QC	R38 PAV	B1
1679	1.07573523255579	17	14	15	254	6	ATP 2uM+QC	R30	B1
1680	1.08037658552452	17	15	19	255	6	ATP 2uM+QC	R39A	B1
1681	1.09812994563617	18	1	20	256	6	ATP 2uM+QC	R 39T	B1
1682	1.0212758937182	18	2	1	257	6	ATP 2uM+QC	R1	B1
1683	1.02846263442084	18	3	1	258	6	ATP 2uM+QC	R1	B1
1684	1.04202197705535	18	4	6	259	6	ATP 2uM+QC	R7	B1
1685	0.983614173892859	18	5	10	260	6	ATP 2uM+QC	R13	B1
1686	1.20197074507405	18	6	18	261	6	ATP 2uM+QC	R38 AVI	B1
1687	1.03110331482426	18	7	13	262	6	ATP 2uM+QC	R19	B1
1688	1.14730090864338	18	8	12	263	6	ATP 2uM+QC	R16	B1
1689	1.03917256724414	18	9	20	264	6	ATP 2uM+QC	R 39T	B1
1690	1.29197541633725	18	10	7	265	6	ATP 2uM+QC	R8	B1
1691	1.08908124017837	18	11	20	266	6	ATP 2uM+QC	R 39T	B1
1692	1.04637040780439	18	12	24	267	6	ATP 2uM+QC	R43	B1
1693	0.996142978984329	18	13	29	268	6	ATP 2uM+QC	YC-	B1
1694	1.01643604742742	18	14	27	269	6	ATP 2uM+QC	R60	B1
1695	1.06739585361187	18	15	14	270	6	ATP 2uM+QC	R20	B1
1696	1.06451749872587	19	1	14	271	6	ATP 2uM+QC	R20	B1
1698	1.03583166716135	19	3	6	273	6	ATP 2uM+QC	R7	B1
1699	1.03661442743312	19	4	23	274	6	ATP 2uM+QC	R42	B1
1700	1.04217687727264	19	5	16	275	6	ATP 2uM+QC	R31	B1
1701	1.08579325509959	19	6	16	276	6	ATP 2uM+QC	R31	B1
1703	1.14692117301458	19	8	23	278	6	ATP 2uM+QC	R42	B1
1704	1.34734477709948	19	9	4	279	6	ATP 2uM+QC	R4 FVS	B1
1706	1.08862977428311	19	11	12	281	6	ATP 2uM+QC	R16	B1
1707	1.16388737420936	19	12	28	282	6	ATP 2uM+QC	Mock	B1
1708	1.04677629074712	19	13	4	283	6	ATP 2uM+QC	R4 FVS	B1
1709	1.01976470642163	19	14	27	284	6	ATP 2uM+QC	R60	B1
1710	1.06585191599651	19	15	17	285	6	ATP 2uM+QC	R38 PAV	B1
1711	1.15068599575586	1	1	17	1	7	ATP 2uM	R38 PAV	B1
1713	1.18892247994669	1	3	4	3	7	ATP 2uM	R4 FVS	B1
1714	1.26125179998423	1	4	28	4	7	ATP 2uM	Mock	B1
1715	1.03256903721766	1	5	12	5	7	ATP 2uM	R16	B1
1717	1.36244500274103	1	7	4	7	7	ATP 2uM	R4 FVS	B1
1720	0.965659063673718	1	10	16	10	7	ATP 2uM	R31	B1
1721	1.03023922944953	1	11	16	11	7	ATP 2uM	R31	B1
1723	1.08710822772294	1	13	6	13	7	ATP 2uM	R7	B1
1725	1.10769397669558	1	15	14	15	7	ATP 2uM	R20	B1
1726	1.05515901188531	2	1	14	16	7	ATP 2uM	R20	B1
1728	0.995765269817449	2	3	29	18	7	ATP 2uM	YC-	B1
1729	1.05496630482452	2	4	24	19	7	ATP 2uM	R43	B1
1730	1.05675895039854	2	5	20	20	7	ATP 2uM	R 39T	B1
1731	1.07352474524894	2	6	7	21	7	ATP 2uM	R8	B1
1732	1.13088145829304	2	7	20	22	7	ATP 2uM	R 39T	B1
1733	1.0503629930835	2	8	12	23	7	ATP 2uM	R16	B1
1734	1.31446494924361	2	9	13	24	7	ATP 2uM	R19	B1
1737	1.13560991692446	2	12	6	27	7	ATP 2uM	R7	B1
1738	1.04330810118439	2	13	1	28	7	ATP 2uM	R1	B1
1739	1.05910397851034	2	14	1	29	7	ATP 2uM	R1	B1
1740	1.02234471618728	2	15	20	30	7	ATP 2uM	R 39T	B1
1741	1.09622762539016	3	1	19	31	7	ATP 2uM	R39A	B1
1742	1.17924295719756	3	2	15	32	7	ATP 2uM	R30	B1
1743	1.09573308360701	3	3	17	33	7	ATP 2uM	R38 PAV	B1
1745	1.03854676515833	3	5	23	35	7	ATP 2uM	R42	B1
1746	1.04747033896622	3	6	19	36	7	ATP 2uM	R39A	B1
1747	1.09115021374657	3	7	12	37	7	ATP 2uM	R16	B1
1748	1.21813167700964	3	8	13	38	7	ATP 2uM	R19	B1
1750	0.985909363734601	3	10	1	40	7	ATP 2uM	R1	B1
1751	1.11500098378839	3	11	8	41	7	ATP 2uM	R9	B1
1752	1.08748264620017	3	12	6	42	7	ATP 2uM	R7	B1
1755	1.07438895922289	3	15	27	45	7	ATP 2uM	R60	B1
1756	1.1304502238274	4	1	9	46	7	ATP 2uM	R10	B1
1757	1.1576273545818	4	2	17	47	7	ATP 2uM	R38 PAV	B1
1758	1.03555921222219	4	3	14	48	7	ATP 2uM	R20	B1
1759	1.02991487770919	4	4	12	49	7	ATP 2uM	R16	B1
1760	1.18620847879733	4	5	15	50	7	ATP 2uM	R30	B1
1761	0.971827506965514	4	6	21	51	7	ATP 2uM	R40	B1
1762	1.14597464326903	4	7	6	52	7	ATP 2uM	R7	B1
1763	1.06510980010187	4	8	25	53	7	ATP 2uM	R46L	B1
1764	1.19867362990195	4	9	25	54	7	ATP 2uM	R46L	B1
1765	1.110736473425	4	10	7	55	7	ATP 2uM	R8	B1
1766	1.3300019999636	4	11	19	56	7	ATP 2uM	R39A	B1
1767	1.17039300791218	4	12	28	57	7	ATP 2uM	Mock	B1
1768	1.05843608061512	4	13	11	58	7	ATP 2uM	R14	B1
1769	1.11566561981489	4	14	26	59	7	ATP 2uM	R50	B1
1770	1.17272970064862	4	15	17	60	7	ATP 2uM	R38 PAV	B1
1771	1.16075975167111	5	1	26	61	7	ATP 2uM	R50	B1
1772	1.08357594702571	5	2	21	62	7	ATP 2uM	R40	B1
1773	1.01996923916111	5	3	10	63	7	ATP 2uM	R13	B1
1774	1.18068359700485	5	4	4	64	7	ATP 2uM	R4 FVS	B1
1775	1.23397064145673	5	5	7	65	7	ATP 2uM	R8	B1
1776	1.0504747197158	5	6	16	66	7	ATP 2uM	R31	B1
1777	1.10196963791173	5	7	24	67	7	ATP 2uM	R43	B1
1778	1.02245932585224	5	8	16	68	7	ATP 2uM	R31	B1
1779	1.03329402047345	5	9	16	69	7	ATP 2uM	R31	B1
1780	1.14971001854488	5	10	9	70	7	ATP 2uM	R10	B1
1781	1.17078033847687	5	11	13	71	7	ATP 2uM	R19	B1
1782	0.989909900834237	5	12	2	72	7	ATP 2uM	R3	B1
1783	1.22894655924738	5	13	6	73	7	ATP 2uM	R7	B1
1784	1.08842751671157	5	14	18	74	7	ATP 2uM	R38 AVI	B1
1785	0.98501282221154	5	15	1	75	7	ATP 2uM	R1	B1
1786	1.09647137260432	6	1	9	76	7	ATP 2uM	R10	B1
1787	1.04355314380451	6	2	19	77	7	ATP 2uM	R39A	B1
1788	1.03004478898243	6	3	3	78	7	ATP 2uM	R4 SLN	B1
1789	1.08768147048774	6	4	18	79	7	ATP 2uM	R38 AVI	B1
1790	1.21392130537623	6	5	9	80	7	ATP 2uM	R10	B1
1791	0.9983356457556	6	6	29	81	7	ATP 2uM	YC-	B1
1792	1.09990319070605	6	7	20	82	7	ATP 2uM	R 39T	B1
1793	1.09063090904063	6	8	24	83	7	ATP 2uM	R43	B1
1794	1.16358682278364	6	9	28	84	7	ATP 2uM	Mock	B1
1797	1.05326503710535	6	12	7	87	7	ATP 2uM	R8	B1
1798	1.01613509878242	6	13	3	88	7	ATP 2uM	R4 SLN	B1
1799	1.10489927144989	6	14	11	89	7	ATP 2uM	R14	B1
1800	1.15244110777742	6	15	8	90	7	ATP 2uM	R9	B1
1801	1.17010623679923	7	1	4	91	7	ATP 2uM	R4 FVS	B1
1802	0.983497421524139	7	2	22	92	7	ATP 2uM	R41	B1
1803	1.02859875180696	7	3	27	93	7	ATP 2uM	R60	B1
1804	1.0214988016697	7	4	10	94	7	ATP 2uM	R13	B1
1805	1.06887560094922	7	5	8	95	7	ATP 2uM	R9	B1
1806	1.18480180918265	7	6	26	96	7	ATP 2uM	R50	B1
1808	1.05683497831764	7	8	17	98	7	ATP 2uM	R38 PAV	B1
1809	1.01946798744467	7	9	1	99	7	ATP 2uM	R1	B1
1810	1.01246987865753	7	10	10	100	7	ATP 2uM	R13	B1
1811	1.16945307259762	7	11	15	101	7	ATP 2uM	R30	B1
1812	1.16549790480716	7	12	25	102	7	ATP 2uM	R46L	B1
1813	0.976589547273686	7	13	21	103	7	ATP 2uM	R40	B1
1814	0.997084912674084	7	14	29	104	7	ATP 2uM	YC-	B1
1815	1.04150162515578	7	15	12	105	7	ATP 2uM	R16	B1
1816	1.01955887597335	8	1	21	106	7	ATP 2uM	R40	B1
1817	1.1423667633098	8	2	26	107	7	ATP 2uM	R50	B1
1818	1.19171898899704	8	3	19	108	7	ATP 2uM	R39A	B1
1819	1.15727375147206	8	4	8	109	7	ATP 2uM	R9	B1
1820	0.983612287230786	8	5	27	110	7	ATP 2uM	R60	B1
1821	1.02736213358475	8	6	3	111	7	ATP 2uM	R4 SLN	B1
1822	1.03234472766999	8	7	14	112	7	ATP 2uM	R20	B1
1823	1.21351747956565	8	8	13	113	7	ATP 2uM	R19	B1
1824	1.06015553148832	8	9	11	114	7	ATP 2uM	R14	B1
1825	1.05197150983396	8	10	23	115	7	ATP 2uM	R42	B1
1826	1.04092017772461	8	11	11	116	7	ATP 2uM	R14	B1
1828	1.219347885527	8	13	8	118	7	ATP 2uM	R9	B1
1829	1.18965987854987	8	14	4	119	7	ATP 2uM	R4 FVS	B1
1830	1.22572411645614	8	15	13	120	7	ATP 2uM	R19	B1
1831	1.2716665408616	9	1	28	121	7	ATP 2uM	Mock	B1
1832	1.11341305055972	9	2	15	122	7	ATP 2uM	R30	B1
1834	1.01792718379968	9	4	2	124	7	ATP 2uM	R3	B1
1835	0.99091310091831	9	5	29	125	7	ATP 2uM	YC-	B1
1836	1.07445786073187	9	6	25	126	7	ATP 2uM	R46L	B1
1837	1.25479167153362	9	7	15	127	7	ATP 2uM	R30	B1
1838	1.04492267324674	9	8	3	128	7	ATP 2uM	R4 SLN	B1
1839	1.12277764583665	9	9	18	129	7	ATP 2uM	R38 AVI	B1
1840	1.19657458193015	9	10	7	130	7	ATP 2uM	R8	B1
1841	1.21973460421817	9	11	18	131	7	ATP 2uM	R38 AVI	B1
1843	1.07606617534462	9	13	24	133	7	ATP 2uM	R43	B1
1845	1.18499777239288	9	15	24	135	7	ATP 2uM	R43	B1
1846	1.0142326934651	10	1	3	136	7	ATP 2uM	R4 SLN	B1
1847	1.02879640269414	10	2	20	137	7	ATP 2uM	R 39T	B1
1848	1.06752797846962	10	3	25	138	7	ATP 2uM	R46L	B1
1849	1.1313013270398	10	4	9	139	7	ATP 2uM	R10	B1
1850	1.04231382638011	10	5	2	140	7	ATP 2uM	R3	B1
1851	1.10745452398414	10	6	26	141	7	ATP 2uM	R50	B1
1852	1.11924841072833	10	7	11	142	7	ATP 2uM	R14	B1
1853	1.02672166988872	10	8	10	143	7	ATP 2uM	R13	B1
1854	1.04691841664557	10	9	11	144	7	ATP 2uM	R14	B1
1855	1.21894468162901	10	10	26	145	7	ATP 2uM	R50	B1
1856	1.0062549794157	10	11	2	146	7	ATP 2uM	R3	B1
1857	1.19037440223286	10	12	9	147	7	ATP 2uM	R10	B1
1858	1.11366203471459	10	13	25	148	7	ATP 2uM	R46L	B1
1859	1.05017644097129	10	14	20	149	7	ATP 2uM	R 39T	B1
1860	1.07404091956387	10	15	3	150	7	ATP 2uM	R4 SLN	B1
1861	1.10780821236175	11	1	24	151	7	ATP 2uM	R43	B1
1863	1.04453097422179	11	3	24	153	7	ATP 2uM	R43	B1
1864	1.02478392660516	11	4	2	154	7	ATP 2uM	R3	B1
1865	1.11492038586962	11	5	18	155	7	ATP 2uM	R38 AVI	B1
1866	1.0854761602516	11	6	7	156	7	ATP 2uM	R8	B1
1867	1.14349837176006	11	7	18	157	7	ATP 2uM	R38 AVI	B1
1868	1.02211335068186	11	8	3	158	7	ATP 2uM	R4 SLN	B1
1869	1.12878774239376	11	9	15	159	7	ATP 2uM	R30	B1
1870	1.08756816495234	11	10	25	160	7	ATP 2uM	R46L	B1
1871	0.992311757707492	11	11	29	161	7	ATP 2uM	YC-	B1
1872	0.982551375193152	11	12	2	162	7	ATP 2uM	R3	B1
1874	1.2209361638331	11	14	15	164	7	ATP 2uM	R30	B1
1875	1.33715787530784	11	15	28	165	7	ATP 2uM	Mock	B1
1876	1.16481746586388	12	1	13	166	7	ATP 2uM	R19	B1
1877	1.13332077599273	12	2	4	167	7	ATP 2uM	R4 FVS	B1
1878	1.08870010200068	12	3	8	168	7	ATP 2uM	R9	B1
1879	0.981323112097653	12	4	22	169	7	ATP 2uM	R41	B1
1880	1.07231038308785	12	5	11	170	7	ATP 2uM	R14	B1
1881	1.03951183785185	12	6	23	171	7	ATP 2uM	R42	B1
1882	1.07591046377148	12	7	11	172	7	ATP 2uM	R14	B1
1883	1.14778244902363	12	8	13	173	7	ATP 2uM	R19	B1
1884	1.0926050894245	12	9	14	174	7	ATP 2uM	R20	B1
1885	1.04323369194765	12	10	3	175	7	ATP 2uM	R4 SLN	B1
1886	1.11773592462848	12	11	27	176	7	ATP 2uM	R60	B1
1887	1.12789055354287	12	12	8	177	7	ATP 2uM	R9	B1
1889	1.2611010554522	12	14	26	179	7	ATP 2uM	R50	B1
1890	0.970657440369664	12	15	21	180	7	ATP 2uM	R40	B1
1891	1.0270730849248	13	1	12	181	7	ATP 2uM	R16	B1
1892	0.996752204624547	13	2	29	182	7	ATP 2uM	YC-	B1
1893	1.0523217990742	13	3	21	183	7	ATP 2uM	R40	B1
1894	1.08236469480278	13	4	25	184	7	ATP 2uM	R46L	B1
1895	1.24846098149398	13	5	15	185	7	ATP 2uM	R30	B1
1896	1.05133316773544	13	6	10	186	7	ATP 2uM	R13	B1
1897	0.989717484603441	13	7	1	187	7	ATP 2uM	R1	B1
1898	1.14087930458377	13	8	17	188	7	ATP 2uM	R38 PAV	B1
1900	1.07988508940168	13	10	26	190	7	ATP 2uM	R50	B1
1901	1.13240477060917	13	11	8	191	7	ATP 2uM	R9	B1
1902	1.02219016617432	13	12	10	192	7	ATP 2uM	R13	B1
1905	1.27019927801049	13	15	4	195	7	ATP 2uM	R4 FVS	B1
1906	1.13174036515706	14	1	8	196	7	ATP 2uM	R9	B1
1907	1.08444766272329	14	2	11	197	7	ATP 2uM	R14	B1
1908	1.00913048871277	14	3	3	198	7	ATP 2uM	R4 SLN	B1
1909	1.07749646957226	14	4	7	199	7	ATP 2uM	R8	B1
1910	0.974824233912513	14	5	22	200	7	ATP 2uM	R41	B1
1911	1.02110206838893	14	6	2	201	7	ATP 2uM	R3	B1
1912	1.345731358577	14	7	28	202	7	ATP 2uM	Mock	B1
1913	1.06084697442465	14	8	24	203	7	ATP 2uM	R43	B1
1914	1.12097196620162	14	9	20	204	7	ATP 2uM	R 39T	B1
1915	0.996129277014707	14	10	29	205	7	ATP 2uM	YC-	B1
1916	1.14656141834116	14	11	9	206	7	ATP 2uM	R10	B1
1917	1.27116266136421	14	12	18	207	7	ATP 2uM	R38 AVI	B1
1918	1.09513104200713	14	13	3	208	7	ATP 2uM	R4 SLN	B1
1919	1.11618555021303	14	14	19	209	7	ATP 2uM	R39A	B1
1920	1.07815349717563	14	15	9	210	7	ATP 2uM	R10	B1
1921	1.04145317327043	15	1	1	211	7	ATP 2uM	R1	B1
1922	1.18354358446285	15	2	18	212	7	ATP 2uM	R38 AVI	B1
1923	1.10779397845286	15	3	6	213	7	ATP 2uM	R7	B1
1924	0.982140812654079	15	4	2	214	7	ATP 2uM	R3	B1
1925	1.11762050120948	15	5	13	215	7	ATP 2uM	R19	B1
1926	1.14248543251135	15	6	9	216	7	ATP 2uM	R10	B1
1927	1.0124887943695	15	7	16	217	7	ATP 2uM	R31	B1
1928	1.03539576417058	15	8	16	218	7	ATP 2uM	R31	B1
1929	1.16841571494411	15	9	24	219	7	ATP 2uM	R43	B1
1930	1.03082673743525	15	10	16	220	7	ATP 2uM	R31	B1
1931	1.19976927993939	15	11	7	221	7	ATP 2uM	R8	B1
1932	1.15448678199436	15	12	4	222	7	ATP 2uM	R4 FVS	B1
1935	1.10767107550843	15	15	26	225	7	ATP 2uM	R50	B1
1936	1.11949235095121	16	1	17	226	7	ATP 2uM	R38 PAV	B1
1937	1.08069094374197	16	2	26	227	7	ATP 2uM	R50	B1
1938	0.993106360600181	16	3	11	228	7	ATP 2uM	R14	B1
1939	1.32721955812723	16	4	28	229	7	ATP 2uM	Mock	B1
1940	1.11900328425027	16	5	19	230	7	ATP 2uM	R39A	B1
1941	1.11717584869729	16	6	7	231	7	ATP 2uM	R8	B1
1942	1.0846087281589	16	7	25	232	7	ATP 2uM	R46L	B1
1943	1.07527534781944	16	8	25	233	7	ATP 2uM	R46L	B1
1944	1.20685160993319	16	9	6	234	7	ATP 2uM	R7	B1
1945	0.983869203942417	16	10	21	235	7	ATP 2uM	R40	B1
1946	1.17157934929421	16	11	15	236	7	ATP 2uM	R30	B1
1947	1.07536297113345	16	12	12	237	7	ATP 2uM	R16	B1
1948	1.04487784217817	16	13	14	238	7	ATP 2uM	R20	B1
1949	1.15739540424292	16	14	17	239	7	ATP 2uM	R38 PAV	B1
1950	1.18551934130675	16	15	9	240	7	ATP 2uM	R10	B1
1951	1.00973760761742	17	1	27	241	7	ATP 2uM	R60	B1
1952	1.03195536942972	17	2	22	242	7	ATP 2uM	R41	B1
1953	1.03774829113083	17	3	21	243	7	ATP 2uM	R40	B1
1954	1.06252973590154	17	4	6	244	7	ATP 2uM	R7	B1
1955	1.07200224659879	17	5	8	245	7	ATP 2uM	R9	B1
1956	0.979786450726226	17	6	1	246	7	ATP 2uM	R1	B1
1957	0.986310309070024	17	7	22	247	7	ATP 2uM	R41	B1
1958	1.19562903308532	17	8	13	248	7	ATP 2uM	R19	B1
1959	1.02761956876318	17	9	12	249	7	ATP 2uM	R16	B1
1960	1.12740447138609	17	10	19	250	7	ATP 2uM	R39A	B1
1961	1.14430288315075	17	11	23	251	7	ATP 2uM	R42	B1
1962	1.10955532101932	17	12	14	252	7	ATP 2uM	R20	B1
1963	1.04214368206002	17	13	17	253	7	ATP 2uM	R38 PAV	B1
1964	1.06018535865807	17	14	15	254	7	ATP 2uM	R30	B1
1965	1.0908489592173	17	15	19	255	7	ATP 2uM	R39A	B1
1966	1.09551486909319	18	1	20	256	7	ATP 2uM	R 39T	B1
1967	1.01097742770705	18	2	1	257	7	ATP 2uM	R1	B1
1968	1.01898900118	18	3	1	258	7	ATP 2uM	R1	B1
1969	1.06209748266619	18	4	6	259	7	ATP 2uM	R7	B1
1970	1.03988738471968	18	5	10	260	7	ATP 2uM	R13	B1
1971	1.19479733527094	18	6	18	261	7	ATP 2uM	R38 AVI	B1
1972	1.03485579794602	18	7	13	262	7	ATP 2uM	R19	B1
1973	1.06995984656525	18	8	12	263	7	ATP 2uM	R16	B1
1974	1.03792718411095	18	9	20	264	7	ATP 2uM	R 39T	B1
1975	1.11356404060566	18	10	7	265	7	ATP 2uM	R8	B1
1976	0.981965042580797	18	11	20	266	7	ATP 2uM	R 39T	B1
1977	1.06763573187251	18	12	24	267	7	ATP 2uM	R43	B1
1978	0.997046384697824	18	13	29	268	7	ATP 2uM	YC-	B1
1979	1.03393962459028	18	14	27	269	7	ATP 2uM	R60	B1
1980	1.0878906790513	18	15	14	270	7	ATP 2uM	R20	B1
1981	1.04091035215027	19	1	14	271	7	ATP 2uM	R20	B1
1983	1.01609036373293	19	3	6	273	7	ATP 2uM	R7	B1
1984	1.05606520677412	19	4	23	274	7	ATP 2uM	R42	B1
1985	1.024792024857	19	5	16	275	7	ATP 2uM	R31	B1
1986	1.04552658623847	19	6	16	276	7	ATP 2uM	R31	B1
1988	1.10871811965656	19	8	23	278	7	ATP 2uM	R42	B1
1989	1.33112829582081	19	9	4	279	7	ATP 2uM	R4 FVS	B1
1991	1.08001865104447	19	11	12	281	7	ATP 2uM	R16	B1
1992	1.20820926949996	19	12	28	282	7	ATP 2uM	Mock	B1
1993	1.0625139663885	19	13	4	283	7	ATP 2uM	R4 FVS	B1
1994	1.0158251157539	19	14	27	284	7	ATP 2uM	R60	B1
1995	1.06373607763122	19	15	17	285	7	ATP 2uM	R38 PAV	B1
1996	1.16974117498033	1	1	17	1	8	ATP 2uM+QC	R38 PAV	B1
1998	1.1928731074777	1	3	4	3	8	ATP 2uM+QC	R4 FVS	B1
1999	1.27270183733996	1	4	28	4	8	ATP 2uM+QC	Mock	B1
2000	1.0673536423707	1	5	12	5	8	ATP 2uM+QC	R16	B1
2002	1.31338313451875	1	7	4	7	8	ATP 2uM+QC	R4 FVS	B1
2005	1.0405708209838	1	10	16	10	8	ATP 2uM+QC	R31	B1
2006	1.04328122213776	1	11	16	11	8	ATP 2uM+QC	R31	B1
2008	1.06001905634564	1	13	6	13	8	ATP 2uM+QC	R7	B1
2010	1.13658506246539	1	15	14	15	8	ATP 2uM+QC	R20	B1
2011	1.05209982929702	2	1	14	16	8	ATP 2uM+QC	R20	B1
2013	0.998655531892547	2	3	29	18	8	ATP 2uM+QC	YC-	B1
2014	1.06375325629687	2	4	24	19	8	ATP 2uM+QC	R43	B1
2015	1.06097430375513	2	5	20	20	8	ATP 2uM+QC	R 39T	B1
2016	1.43585637075079	2	6	7	21	8	ATP 2uM+QC	R8	B1
2017	1.20097843376692	2	7	20	22	8	ATP 2uM+QC	R 39T	B1
2018	1.08343489441933	2	8	12	23	8	ATP 2uM+QC	R16	B1
2019	1.27792533311674	2	9	13	24	8	ATP 2uM+QC	R19	B1
2022	1.15204104502431	2	12	6	27	8	ATP 2uM+QC	R7	B1
2023	1.0627906082208	2	13	1	28	8	ATP 2uM+QC	R1	B1
2024	1.07697777969732	2	14	1	29	8	ATP 2uM+QC	R1	B1
2025	1.04205111579816	2	15	20	30	8	ATP 2uM+QC	R 39T	B1
2026	1.07354694456449	3	1	19	31	8	ATP 2uM+QC	R39A	B1
2027	1.15773882210136	3	2	15	32	8	ATP 2uM+QC	R30	B1
2028	1.12301828840834	3	3	17	33	8	ATP 2uM+QC	R38 PAV	B1
2030	1.04680921280784	3	5	23	35	8	ATP 2uM+QC	R42	B1
2031	1.06156121364847	3	6	19	36	8	ATP 2uM+QC	R39A	B1
2032	1.0904402447793	3	7	12	37	8	ATP 2uM+QC	R16	B1
2033	1.22556899138204	3	8	13	38	8	ATP 2uM+QC	R19	B1
2035	1.02961439005694	3	10	1	40	8	ATP 2uM+QC	R1	B1
2036	1.12589058586136	3	11	8	41	8	ATP 2uM+QC	R9	B1
2037	1.10455234959427	3	12	6	42	8	ATP 2uM+QC	R7	B1
2040	0.976955731966221	3	15	27	45	8	ATP 2uM+QC	R60	B1
2041	1.16414917256932	4	1	9	46	8	ATP 2uM+QC	R10	B1
2042	1.20948560494978	4	2	17	47	8	ATP 2uM+QC	R38 PAV	B1
2043	1.03154149210149	4	3	14	48	8	ATP 2uM+QC	R20	B1
2044	1.06437638783821	4	4	12	49	8	ATP 2uM+QC	R16	B1
2045	1.2046271494029	4	5	15	50	8	ATP 2uM+QC	R30	B1
2046	0.941481977515033	4	6	21	51	8	ATP 2uM+QC	R40	B1
2047	1.156272279564	4	7	6	52	8	ATP 2uM+QC	R7	B1
2048	1.08954821350043	4	8	25	53	8	ATP 2uM+QC	R46L	B1
2049	1.23224587148763	4	9	25	54	8	ATP 2uM+QC	R46L	B1
2050	1.21492153771326	4	10	7	55	8	ATP 2uM+QC	R8	B1
2051	1.30027975433661	4	11	19	56	8	ATP 2uM+QC	R39A	B1
2052	1.19312739876922	4	12	28	57	8	ATP 2uM+QC	Mock	B1
2053	1.14823913054573	4	13	11	58	8	ATP 2uM+QC	R14	B1
2054	1.09323424222196	4	14	26	59	8	ATP 2uM+QC	R50	B1
2055	1.21054846767341	4	15	17	60	8	ATP 2uM+QC	R38 PAV	B1
2056	1.12708259186157	5	1	26	61	8	ATP 2uM+QC	R50	B1
2057	1.08814113647076	5	2	21	62	8	ATP 2uM+QC	R40	B1
2058	1.03645145038575	5	3	10	63	8	ATP 2uM+QC	R13	B1
2059	1.1762295042419	5	4	4	64	8	ATP 2uM+QC	R4 FVS	B1
2060	1.3365240463847	5	5	7	65	8	ATP 2uM+QC	R8	B1
2061	1.08736794206718	5	6	16	66	8	ATP 2uM+QC	R31	B1
2062	1.13964050247601	5	7	24	67	8	ATP 2uM+QC	R43	B1
2063	1.07253135493053	5	8	16	68	8	ATP 2uM+QC	R31	B1
2064	1.05697411074587	5	9	16	69	8	ATP 2uM+QC	R31	B1
2065	1.19155081658199	5	10	9	70	8	ATP 2uM+QC	R10	B1
2066	1.27151585886033	5	11	13	71	8	ATP 2uM+QC	R19	B1
2067	0.995184605582209	5	12	2	72	8	ATP 2uM+QC	R3	B1
2068	1.27017497490414	5	13	6	73	8	ATP 2uM+QC	R7	B1
2069	1.07504702046323	5	14	18	74	8	ATP 2uM+QC	R38 AVI	B1
2070	0.993159172980706	5	15	1	75	8	ATP 2uM+QC	R1	B1
2071	1.14891090650467	6	1	9	76	8	ATP 2uM+QC	R10	B1
2072	1.06762413122211	6	2	19	77	8	ATP 2uM+QC	R39A	B1
2073	1.04560206741504	6	3	3	78	8	ATP 2uM+QC	R4 SLN	B1
2074	1.07516950915357	6	4	18	79	8	ATP 2uM+QC	R38 AVI	B1
2075	1.20981946537103	6	5	9	80	8	ATP 2uM+QC	R10	B1
2076	1.00006147143818	6	6	29	81	8	ATP 2uM+QC	YC-	B1
2077	1.14768136601508	6	7	20	82	8	ATP 2uM+QC	R 39T	B1
2078	1.09518827946323	6	8	24	83	8	ATP 2uM+QC	R43	B1
2079	1.2382875087912	6	9	28	84	8	ATP 2uM+QC	Mock	B1
2082	1.24380123063581	6	12	7	87	8	ATP 2uM+QC	R8	B1
2083	1.06072121760155	6	13	3	88	8	ATP 2uM+QC	R4 SLN	B1
2084	1.23657321617322	6	14	11	89	8	ATP 2uM+QC	R14	B1
2085	1.14808435182886	6	15	8	90	8	ATP 2uM+QC	R9	B1
2086	1.1601962443156	7	1	4	91	8	ATP 2uM+QC	R4 FVS	B1
2087	1.03394528228793	7	2	22	92	8	ATP 2uM+QC	R41	B1
2088	1.02636326152282	7	3	27	93	8	ATP 2uM+QC	R60	B1
2089	1.01681672856141	7	4	10	94	8	ATP 2uM+QC	R13	B1
2090	1.07790793750721	7	5	8	95	8	ATP 2uM+QC	R9	B1
2091	1.14523437651106	7	6	26	96	8	ATP 2uM+QC	R50	B1
2093	1.08367590345567	7	8	17	98	8	ATP 2uM+QC	R38 PAV	B1
2094	1.03424857822275	7	9	1	99	8	ATP 2uM+QC	R1	B1
2095	0.990065717240486	7	10	10	100	8	ATP 2uM+QC	R13	B1
2096	1.19748808767556	7	11	15	101	8	ATP 2uM+QC	R30	B1
2097	1.1608059602605	7	12	25	102	8	ATP 2uM+QC	R46L	B1
2098	1.02358606513475	7	13	21	103	8	ATP 2uM+QC	R40	B1
2099	0.998539102275138	7	14	29	104	8	ATP 2uM+QC	YC-	B1
2100	1.11996838142836	7	15	12	105	8	ATP 2uM+QC	R16	B1
2101	1.05243562671113	8	1	21	106	8	ATP 2uM+QC	R40	B1
2102	1.1516179644486	8	2	26	107	8	ATP 2uM+QC	R50	B1
2103	1.19168668314094	8	3	19	108	8	ATP 2uM+QC	R39A	B1
2104	1.14628156388295	8	4	8	109	8	ATP 2uM+QC	R9	B1
2105	1.03265625197813	8	5	27	110	8	ATP 2uM+QC	R60	B1
2106	1.07772259228767	8	6	3	111	8	ATP 2uM+QC	R4 SLN	B1
2107	1.06058727292043	8	7	14	112	8	ATP 2uM+QC	R20	B1
2108	1.17869788136713	8	8	13	113	8	ATP 2uM+QC	R19	B1
2109	1.10150473394619	8	9	11	114	8	ATP 2uM+QC	R14	B1
2110	1.03664094487025	8	10	23	115	8	ATP 2uM+QC	R42	B1
2111	1.09637043337416	8	11	11	116	8	ATP 2uM+QC	R14	B1
2113	1.2008579117879	8	13	8	118	8	ATP 2uM+QC	R9	B1
2114	1.19374344530777	8	14	4	119	8	ATP 2uM+QC	R4 FVS	B1
2115	1.20821620355631	8	15	13	120	8	ATP 2uM+QC	R19	B1
2116	1.26382534430922	9	1	28	121	8	ATP 2uM+QC	Mock	B1
2117	1.13760168000948	9	2	15	122	8	ATP 2uM+QC	R30	B1
2119	1.01325518767446	9	4	2	124	8	ATP 2uM+QC	R3	B1
2120	0.993516278967725	9	5	29	125	8	ATP 2uM+QC	YC-	B1
2121	1.08517696558089	9	6	25	126	8	ATP 2uM+QC	R46L	B1
2122	1.25558133614934	9	7	15	127	8	ATP 2uM+QC	R30	B1
2123	1.06770566771284	9	8	3	128	8	ATP 2uM+QC	R4 SLN	B1
2124	1.10789342195935	9	9	18	129	8	ATP 2uM+QC	R38 AVI	B1
2125	1.33487716691036	9	10	7	130	8	ATP 2uM+QC	R8	B1
2126	1.21124159524198	9	11	18	131	8	ATP 2uM+QC	R38 AVI	B1
2128	1.10895682035024	9	13	24	133	8	ATP 2uM+QC	R43	B1
2130	1.15073293239761	9	15	24	135	8	ATP 2uM+QC	R43	B1
2131	1.02641377571889	10	1	3	136	8	ATP 2uM+QC	R4 SLN	B1
2132	1.05044947639549	10	2	20	137	8	ATP 2uM+QC	R 39T	B1
2133	1.09003653520079	10	3	25	138	8	ATP 2uM+QC	R46L	B1
2134	1.1505473488678	10	4	9	139	8	ATP 2uM+QC	R10	B1
2135	0.974745911744917	10	5	2	140	8	ATP 2uM+QC	R3	B1
2136	1.12707188618178	10	6	26	141	8	ATP 2uM+QC	R50	B1
2137	1.22280405872629	10	7	11	142	8	ATP 2uM+QC	R14	B1
2138	1.03761417750377	10	8	10	143	8	ATP 2uM+QC	R13	B1
2139	1.10278915041821	10	9	11	144	8	ATP 2uM+QC	R14	B1
2140	1.21673415062747	10	10	26	145	8	ATP 2uM+QC	R50	B1
2141	1.01847093232375	10	11	2	146	8	ATP 2uM+QC	R3	B1
2142	1.20973878010994	10	12	9	147	8	ATP 2uM+QC	R10	B1
2143	1.17676789525756	10	13	25	148	8	ATP 2uM+QC	R46L	B1
2144	1.08393119145687	10	14	20	149	8	ATP 2uM+QC	R 39T	B1
2145	1.09899543023784	10	15	3	150	8	ATP 2uM+QC	R4 SLN	B1
2146	1.09912295252422	11	1	24	151	8	ATP 2uM+QC	R43	B1
2148	1.05723723448514	11	3	24	153	8	ATP 2uM+QC	R43	B1
2149	1.03339782942621	11	4	2	154	8	ATP 2uM+QC	R3	B1
2150	1.17464031735785	11	5	18	155	8	ATP 2uM+QC	R38 AVI	B1
2151	1.24685285780983	11	6	7	156	8	ATP 2uM+QC	R8	B1
2152	1.13188032730043	11	7	18	157	8	ATP 2uM+QC	R38 AVI	B1
2153	1.02891174343926	11	8	3	158	8	ATP 2uM+QC	R4 SLN	B1
2154	1.11818042122397	11	9	15	159	8	ATP 2uM+QC	R30	B1
2155	1.11214175594733	11	10	25	160	8	ATP 2uM+QC	R46L	B1
2156	0.993820081926741	11	11	29	161	8	ATP 2uM+QC	YC-	B1
2157	1.03941676080914	11	12	2	162	8	ATP 2uM+QC	R3	B1
2159	1.21795005703719	11	14	15	164	8	ATP 2uM+QC	R30	B1
2160	1.2782032101088	11	15	28	165	8	ATP 2uM+QC	Mock	B1
2161	1.14639313863839	12	1	13	166	8	ATP 2uM+QC	R19	B1
2162	1.14990101132359	12	2	4	167	8	ATP 2uM+QC	R4 FVS	B1
2163	1.11239217491531	12	3	8	168	8	ATP 2uM+QC	R9	B1
2164	1.02037439236982	12	4	22	169	8	ATP 2uM+QC	R41	B1
2165	1.12591461906145	12	5	11	170	8	ATP 2uM+QC	R14	B1
2166	0.977795103461608	12	6	23	171	8	ATP 2uM+QC	R42	B1
2167	1.12541146756831	12	7	11	172	8	ATP 2uM+QC	R14	B1
2168	1.13740616896828	12	8	13	173	8	ATP 2uM+QC	R19	B1
2169	1.10229690447896	12	9	14	174	8	ATP 2uM+QC	R20	B1
2170	1.09426497279133	12	10	3	175	8	ATP 2uM+QC	R4 SLN	B1
2171	0.944796257042155	12	11	27	176	8	ATP 2uM+QC	R60	B1
2172	1.13663687512183	12	12	8	177	8	ATP 2uM+QC	R9	B1
2174	1.23548062956293	12	14	26	179	8	ATP 2uM+QC	R50	B1
2175	1.06349953057437	12	15	21	180	8	ATP 2uM+QC	R40	B1
2176	1.05929709483895	13	1	12	181	8	ATP 2uM+QC	R16	B1
2177	0.994751310036407	13	2	29	182	8	ATP 2uM+QC	YC-	B1
2178	1.05467524774653	13	3	21	183	8	ATP 2uM+QC	R40	B1
2179	1.08975727346697	13	4	25	184	8	ATP 2uM+QC	R46L	B1
2180	1.22211815138825	13	5	15	185	8	ATP 2uM+QC	R30	B1
2181	0.987165850054613	13	6	10	186	8	ATP 2uM+QC	R13	B1
2182	1.04178176766548	13	7	1	187	8	ATP 2uM+QC	R1	B1
2183	1.1968639201398	13	8	17	188	8	ATP 2uM+QC	R38 PAV	B1
2185	1.09454912249634	13	10	26	190	8	ATP 2uM+QC	R50	B1
2186	1.14687945900098	13	11	8	191	8	ATP 2uM+QC	R9	B1
2187	1.01874264348627	13	12	10	192	8	ATP 2uM+QC	R13	B1
2190	1.26265162999172	13	15	4	195	8	ATP 2uM+QC	R4 FVS	B1
2191	1.10885269010283	14	1	8	196	8	ATP 2uM+QC	R9	B1
2192	1.23684299426985	14	2	11	197	8	ATP 2uM+QC	R14	B1
2193	1.04070425136392	14	3	3	198	8	ATP 2uM+QC	R4 SLN	B1
2194	1.21874152779053	14	4	7	199	8	ATP 2uM+QC	R8	B1
2195	0.994252894529096	14	5	22	200	8	ATP 2uM+QC	R41	B1
2196	0.974346646486976	14	6	2	201	8	ATP 2uM+QC	R3	B1
2197	1.33063571503016	14	7	28	202	8	ATP 2uM+QC	Mock	B1
2198	1.07328194885421	14	8	24	203	8	ATP 2uM+QC	R43	B1
2199	1.12585537946295	14	9	20	204	8	ATP 2uM+QC	R 39T	B1
2200	0.995801495700872	14	10	29	205	8	ATP 2uM+QC	YC-	B1
2201	1.17590127581922	14	11	9	206	8	ATP 2uM+QC	R10	B1
2202	1.23931384923161	14	12	18	207	8	ATP 2uM+QC	R38 AVI	B1
2203	1.05074604762853	14	13	3	208	8	ATP 2uM+QC	R4 SLN	B1
2204	1.09550482051627	14	14	19	209	8	ATP 2uM+QC	R39A	B1
2205	1.12807523864097	14	15	9	210	8	ATP 2uM+QC	R10	B1
2206	1.05781703611701	15	1	1	211	8	ATP 2uM+QC	R1	B1
2207	1.16069950527645	15	2	18	212	8	ATP 2uM+QC	R38 AVI	B1
2208	1.11834469811019	15	3	6	213	8	ATP 2uM+QC	R7	B1
2209	1.0345935806118	15	4	2	214	8	ATP 2uM+QC	R3	B1
2210	1.13780762301439	15	5	13	215	8	ATP 2uM+QC	R19	B1
2211	1.18023079014651	15	6	9	216	8	ATP 2uM+QC	R10	B1
2212	1.04571466872134	15	7	16	217	8	ATP 2uM+QC	R31	B1
2213	1.04057403659135	15	8	16	218	8	ATP 2uM+QC	R31	B1
2214	1.1303327585931	15	9	24	219	8	ATP 2uM+QC	R43	B1
2215	1.05373506681047	15	10	16	220	8	ATP 2uM+QC	R31	B1
2216	1.31182532582635	15	11	7	221	8	ATP 2uM+QC	R8	B1
2217	1.1687275320095	15	12	4	222	8	ATP 2uM+QC	R4 FVS	B1
2220	1.16510521874305	15	15	26	225	8	ATP 2uM+QC	R50	B1
2221	1.18014834936032	16	1	17	226	8	ATP 2uM+QC	R38 PAV	B1
2222	1.09400154047828	16	2	26	227	8	ATP 2uM+QC	R50	B1
2223	1.10802103988572	16	3	11	228	8	ATP 2uM+QC	R14	B1
2224	1.32720470076016	16	4	28	229	8	ATP 2uM+QC	Mock	B1
2225	1.12825020717265	16	5	19	230	8	ATP 2uM+QC	R39A	B1
2226	1.33537822854261	16	6	7	231	8	ATP 2uM+QC	R8	B1
2227	1.14121585823855	16	7	25	232	8	ATP 2uM+QC	R46L	B1
2228	1.08705412140665	16	8	25	233	8	ATP 2uM+QC	R46L	B1
2229	1.21772517830609	16	9	6	234	8	ATP 2uM+QC	R7	B1
2230	0.991259565530598	16	10	21	235	8	ATP 2uM+QC	R40	B1
2231	1.1776903673889	16	11	15	236	8	ATP 2uM+QC	R30	B1
2232	1.11156545876951	16	12	12	237	8	ATP 2uM+QC	R16	B1
2233	1.04449460672555	16	13	14	238	8	ATP 2uM+QC	R20	B1
2234	1.26574230886674	16	14	17	239	8	ATP 2uM+QC	R38 PAV	B1
2235	1.26735408852795	16	15	9	240	8	ATP 2uM+QC	R10	B1
2236	1.01501881095367	17	1	27	241	8	ATP 2uM+QC	R60	B1
2237	1.04889771587612	17	2	22	242	8	ATP 2uM+QC	R41	B1
2238	1.09622877043104	17	3	21	243	8	ATP 2uM+QC	R40	B1
2239	1.1174975581757	17	4	6	244	8	ATP 2uM+QC	R7	B1
2240	1.10011158031551	17	5	8	245	8	ATP 2uM+QC	R9	B1
2241	1.0174128875985	17	6	1	246	8	ATP 2uM+QC	R1	B1
2242	1.0008735956586	17	7	22	247	8	ATP 2uM+QC	R41	B1
2243	1.19372914844159	17	8	13	248	8	ATP 2uM+QC	R19	B1
2244	1.04206374689411	17	9	12	249	8	ATP 2uM+QC	R16	B1
[truncated: 5,531 more rows]
